# Supplementary material for: A cholesterogenic gene signature for predicting the prognosis of young breast cancer patients
Source: PeerJ. 2022 Aug 18;10:e13922. doi: 10.7717/peerj.13922 (PMC9393010; doi:10.7717/peerj.13922)
Supplement: Supplemental Information 5 [file peerj-10-13922-s005.xlsx]

## Sheet: Sheet1
Cholesterol related gene set in GSEA
GO_CELLULAR_RESPONSE_TO_CHOLESTEROL
GO_CHYLOMICRON
GO_HIGH_DENSITY_LIPOPROTEIN_PARTICLE
GO_HIGH_DENSITY_LIPOPROTEIN_PARTICLE_REMODELING
GO_LOW_DENSITY_LIPOPROTEIN_PARTICLE
GO_LOW_DENSITY_LIPOPROTEIN_PARTICLE_BINDING
GO_LOW_DENSITY_LIPOPROTEIN_PARTICLE_REMODELING
GO_NEGATIVE_REGULATION_OF_CHOLESTEROL_EFFLUX
GO_NEGATIVE_REGULATION_OF_CHOLESTEROL_METABOLIC_PROCESS
GO_NEGATIVE_REGULATION_OF_CHOLESTEROL_STORAGE
GO_PHOSPHATIDYLCHOLINE_STEROL_O_ACYLTRANSFERASE_ACTIVATOR_ACTIVITY
GO_POSITIVE_REGULATION_OF_CHOLESTEROL_EFFLUX
GO_POSITIVE_REGULATION_OF_CHOLESTEROL_ESTERIFICATION
GO_POSITIVE_REGULATION_OF_CHOLESTEROL_METABOLIC_PROCESS
GO_POSITIVE_REGULATION_OF_CHOLESTEROL_STORAGE
GO_REGULATION_OF_CHOLESTEROL_EFFLUX
GO_REGULATION_OF_CHOLESTEROL_ESTERIFICATION
GO_REGULATION_OF_CHOLESTEROL_METABOLIC_PROCESS
GO_RESPONSE_TO_MINERALOCORTICOID
GO_SPHERICAL_HIGH_DENSITY_LIPOPROTEIN_PARTICLE
GO_TRIGLYCERIDE_RICH_LIPOPROTEIN_PARTICLE_REMODELING
GO_TRIGLYCERIDE_RICH_PLASMA_LIPOPROTEIN_PARTICLE
GOERING_BLOOD_HDL_CHOLESTEROL_QTL_CIS
GOERING_BLOOD_HDL_CHOLESTEROL_QTL_TRANS
HALLMARK_CHOLESTEROL_HOMEOSTASIS
LIPID_RAFT
REACTOME_CHOLESTEROL_BIOSYNTHESIS
REACTOME_NR1H2_NR1H3_REGULATE_GENE_EXPRESSION_TO_LIMIT_CHOLESTEROL_UPTAKE
REACTOME_REGULATION_OF_CHOLESTEROL_BIOSYNTHESIS_BY_SREBP_SREBF
REACTOME_NR1H3_NR1H2_REGULATE_GENE_EXPRESSION_LINKED_TO_CHOLESTEROL_TRANSPORT_AND_EFFLUX
