# Supplementary material for: A cholesterogenic gene signature for predicting the prognosis of young breast cancer patients
Source: PeerJ. 2022 Aug 18;10:e13922. doi: 10.7717/peerj.13922 (PMC9393010; doi:10.7717/peerj.13922)
Supplement: Supplemental Information 6 [file peerj-10-13922-s006.xlsx]

## Sheet: Supplemental table 2
id	TCGA-BH-A0HA-11A-31R-A12P-07	TCGA-E9-A1RI-11A-41R-A169-07	TCGA-BH-A18M-11A-33R-A12D-07	TCGA-BH-A0DZ-11A-22R-A089-07	TCGA-BH-A0BQ-11A-33R-A115-07	TCGA-BH-A0B7-11A-34R-A115-07	TCGA-E2-A1L7-11A-33R-A144-07	TCGA-BH-A1FE-11B-14R-A13Q-07	TCGA-BH-A0E0-11A-13R-A089-07	TCGA-A7-A0D9-11A-53R-A089-07	TCGA-E9-A1RB-11A-33R-A157-07	TCGA-BH-A0DT-11A-12R-A12D-07	TCGA-E9-A1N5-11A-41R-A14D-07	TCGA-BH-A0BJ-11A-23R-A089-07	TCGA-E2-A15I-11A-32R-A137-07	TCGA-E2-A1LB-11A-22R-A144-07	TCGA-BH-A1FN-11A-34R-A13Q-07	TCGA-BH-A1EV-11A-24R-A137-07	TCGA-BH-A0B5-11A-23R-A12P-07	TCGA-BH-A0DG-11A-43R-A12P-07	TCGA-E2-A1IG-11A-22R-A144-07	TCGA-BH-A1FM-11B-23R-A13Q-07	TCGA-BH-A0AU-11A-11R-A12P-07	TCGA-BH-A0DQ-11A-12R-A089-07	TCGA-A7-A13F-11A-42R-A12P-07	TCGA-E2-A158-11A-22R-A12D-07	TCGA-E9-A1N4-11A-33R-A14M-07	TCGA-BH-A1EW-11B-33R-A137-07	TCGA-BH-A1FU-11A-23R-A14D-07	TCGA-BH-A0H5-11A-62R-A115-07	TCGA-D8-A1JD-01A-11R-A13Q-07	TCGA-AQ-A04J-01A-02R-A034-07	TCGA-AO-A03M-01B-11R-A10J-07	TCGA-E9-A1RB-01A-11R-A157-07	TCGA-A2-A0CM-01A-31R-A034-07	TCGA-GM-A3XN-01A-12R-A22U-07	TCGA-AO-A124-01A-11R-A10J-07	TCGA-AO-A03U-01B-21R-A10J-07	TCGA-BH-A0E0-01A-11R-A056-07	TCGA-OL-A66I-01A-21R-A29R-07	TCGA-E2-A10A-01A-21R-A115-07	TCGA-BH-A0DT-01A-21R-A12D-07	TCGA-E2-A1L7-01A-11R-A144-07	TCGA-E2-A15A-06A-11R-A12D-07	TCGA-BH-A1FN-01A-11R-A13Q-07	TCGA-BH-A0DQ-01A-11R-A084-07	TCGA-PL-A8LZ-01A-31R-A36F-07	TCGA-BH-A2L8-01A-11R-A18M-07	TCGA-BH-A1ES-01A-11R-A137-07
NACC2	3.00247	10.2973	7.26522	5.4425	4.1811	3.69921	5.2441	2.83836	4.77463	9.66043	5.85701	4.47114	4.33821	4.74203	4.92142	4.69245	4.76879	4.95995	10.9445	4.11207	9.28623	5.33879	4.25791	4.60686	6.94996	11.9776	3.16121	4.06013	6.52449	4.29637	2.83103	2.29199	3.51427	5.51305	1.84315	4.92142	1.52148	4.49443	0.510533	5.52664	6.10476	3.76272	2.39359	4.06599	2.57628	3.34295	3.88959	4.5871	2.65399
PCSK9	0.0925775	0.0116095	0.164959	0.687396	0.175837	0.0584454	0.0356105	0.0161798	0.16871	0.0559494	0.0445783	0.358857	0.549945	0.11294	0.00808824	0.0976741	0.0937053	0.14304	0.012512	0.0572488	0.0457643	0.0570272	0.0643448	0.120432	0.0118109	0.0405907	0.0396287	0.00870913	0.089869	0.124898	0.117776	0.391581	0.945889	0.372985	0.112699	0.156785	0.693424	0.244216	0.713712	0.0796222	0.0455791	0.220047	1.52415	0.00934469	0	0.257302	0.0614053	0.132554	0.47088
RXRA	6.34297	13.8846	15.3619	10.6983	7.54574	7.31464	9.34937	4.58776	10.6714	20.4791	13.3356	9.55221	5.7559	7.60226	13.1864	5.45451	5.92296	8.64038	20.4029	7.55184	19.3782	10.6631	9.43773	10.0631	13.6167	15.4525	4.35992	6.93987	15.5569	10.2902	10.5337	3.99397	15.8546	9.16774	4.09879	13.2539	3.84258	5.48121	20.3937	9.06043	9.43832	11.2504	6.47816	11.2182	5.51684	8.94874	6.19211	9.6837	5.73211
SMARCD3	10.372	2.50309	6.30265	13.8406	9.62838	7.59274	9.91108	6.28235	7.40285	2.57703	3.14098	6.56802	7.89211	10.4755	2.06553	10.2732	7.72223	5.51103	3.06337	7.63148	5.28438	5.03841	7.01367	6.06397	6.66619	5.03219	8.2106	3.9391	6.41827	7.0961	1.61543	4.20315	3.79755	9.62514	0.937385	13.1843	1.74808	5.78906	7.98717	3.78058	4.35827	3.79549	2.64692	7.2353	6.64203	2.51206	1.87033	4.12148	5.97064
CARM1	7.4267	5.50037	8.19085	10.2737	8.51926	7.25807	8.78584	6.89233	7.98386	6.15128	6.73156	7.75972	11.9123	8.14258	5.76053	8.85446	8.00735	6.87694	5.85803	6.66396	6.56482	7.13798	9.03321	7.39357	7.54467	8.40156	6.42778	8.34253	8.14477	6.40564	11.8462	10.7375	11.0772	15.9292	13.5884	12.904	17.137	7.03037	11.6619	12.9217	14.5893	11.3766	11.9602	10.9008	9.27142	11.5031	17.1246	14.6294	13.4158
MVK	3.06623	1.1435	3.01394	5.59544	2.67393	3.1032	3.21217	1.59614	3.73468	1.72213	1.55172	4.6447	3.39058	2.32254	1.54665	3.49046	1.69966	1.59339	2.50811	2.2565	2.4475	2.44427	3.22767	2.72121	2.1358	1.72572	2.64431	1.62349	3.02653	2.77478	4.48524	1.5478	6.23321	2.78421	3.93718	2.70594	1.22111	1.47113	2.77348	3.12781	2.47517	2.16913	3.31644	3.70804	1.64222	2.59402	3.35149	2.70571	4.33519
INSIG2	8.70696	6.79649	9.07802	8.73603	5.55916	9.10726	7.73867	11.5929	7.97549	4.36958	7.57233	9.01425	5.48942	7.94602	6.20122	7.55268	11.3673	16.2968	4.28763	10.3996	6.0768	12.599	9.3412	9.35012	6.28016	7.07638	8.49172	11.8005	10.1993	9.72423	6.77935	7.93614	6.91423	4.96103	7.2194	4.60781	11.8383	11.0554	4.37143	7.29941	9.19202	7.87474	6.63525	7.67516	21.4267	7.92343	7.06298	4.43394	15.5233
MSMO1	9.9656	8.868	10.6653	25.5757	21.4952	15.6315	19.0542	15.6111	22.7933	5.06874	9.09605	30.9901	12.1309	10.3029	6.49866	11.0828	17.0661	14.8248	5.54911	13.2181	9.24577	15.3027	14.0954	18.291	8.95739	6.02107	14.8062	21.3451	12.7379	14.0867	43.5808	16.4096	15.0817	13.2246	15.0625	10.2559	14.4558	10.4051	133.374	15.517	27.6105	14.9507	10.1693	21.2289	23.1755	14.0013	12.5931	12.2383	30.08
PRNP	95.7921	56.0015	82.6178	82.3377	113.93	100.083	96.1087	135.205	82.1131	43.5312	67.0757	93.3106	81.2871	112.955	58.6296	105.057	121.138	113.406	35.8065	92.3516	75.9814	111.623	80.7015	75.211	65.9902	53.2847	84.2993	68.1096	91.999	88.4173	23.3727	46.5063	42.4965	40.4933	80.9716	27.1405	26.8857	52.0841	35.1367	61.1034	19.1969	28.1308	25.3094	14.3072	31.1634	25.213	48.1465	23.9143	31.4821
DAG1	45.671	18.2844	29.6015	49.0102	45.9481	39.9721	34.6968	32.8256	35.0011	17.7363	26.438	41.2875	60.1621	38.3627	15.6628	50.3367	22.1965	31.0527	14.7029	43.7824	28.7484	31.6487	40.2363	34.9983	29.643	25.0756	31.836	25.2618	39.0733	39.7482	32.1888	27.8068	27.8252	47.4036	22.1881	23.6269	50.409	33.2678	36.4369	19.6895	36.279	39.7985	15.0387	25.5107	18.0256	26.7626	21.0487	24.4124	35.3251
ATP2B1	17.5823	3.92143	8.11838	6.36619	13.2308	14.8645	12.8033	16.7278	7.72823	3.54239	10.7032	15.1011	11.7474	10.2316	5.49163	12.7756	11.2186	11.6738	2.83612	12.0138	5.95274	13.6371	10.597	10.4854	5.66423	3.96409	10.9313	8.57619	12.6651	12.9314	7.72344	5.50464	7.40699	6.48199	4.74012	3.1815	1.46096	9.08117	1.16358	3.67228	3.59757	7.50284	5.83924	7.19787	5.21458	5.69768	8.47143	6.41155	6.38416
SAA4	0.713575	0.596564	2.46328	1.30508	3.90106	3.06047	3.33444	1.24157	0.215053	0.0511113	0.628818	3.09794	0.635553	1.76107	0.775826	0.187378	3.04499	1.21337	0.428628	0.631937	3.79398	0.683758	0.633729	2.17535	4.88226	0.312868	5.6824	0.551949	0.905489	2.70522	0	1.85293	0.439072	0.113939	0.216201	1.20574	2.11966	5.13801	0	0.109105	0.0223059	0.259937	0.128525	0	0.0929355	0.945318	0.751277	0.286796	0.230444
MIR30C2	4.93094	1.53523	5.59335	0.730124	2.9527	4.78447	2.44175	5.99087	0.518838	1.47974	3.12088	2.53092	3.21272	4.63504	2.67395	3.09992	1.06213	2.80229	0.82729	7.85091	1.21037	4.02198	6.91347	3.74014	2.60309	1.56557	6.11387	7.96583	4.19442	7.10382	1.7305	1.1176	0.225986	1.5708	0.198708	1.26938	0.235122	0.978633	0	0.526458	6.45785	3.17745	0	0.274607	3.38817	1.31499	1.16002	0.768809	0
ADH4	0.0783273	0.165018	0.300607	0.294297	0.697099	0.0678158	0.707028	0.256263	0.00796694	0.121183	0.425975	0.145737	0.0672714	0.292599	0.123178	0.0476003	0.690428	6.27934	0.603408	0.516658	0.910693	0.318445	0.0408303	0.0500207	0.823411	0.144239	0.488562	0.181267	0.300565	0.106355	0	0.0858058	0.0104103	0.00482404	0	0.0259889	0	0.060109	0	0	0	0.0847419	0.00952279	0	0	0.00757204	0.124688	0.113331	0.0170742
HSD17B7	2.29688	0.581915	1.47131	2.28567	1.7597	2.21352	2.09318	1.85259	1.58751	0.554125	1.83696	2.3752	1.70459	1.77333	0.669179	1.78845	1.84642	1.80992	0.38536	2.13583	0.795953	1.69784	2.8415	2.27775	1.37898	0.864079	2.94021	2.96372	1.64094	2.27253	3.9858	2.37158	2.01245	9.67272	3.97465	6.3689	2.57377	2.49679	4.71652	2.31285	3.50752	4.8435	2.32235	2.14069	2.18988	2.46815	2.34682	3.40845	2.68117
TNFRSF12A	7.79776	0.524135	21.0455	44.6116	19.0028	14.3128	31.7489	5.34659	24.8516	2.80494	2.5091	21.1536	8.2687	17.656	0.893825	11.0045	3.9112	9.5529	1.98973	6.00076	20.2295	18.1376	5.64736	5.17156	8.78629	5.93527	11.6503	12.5117	17.6541	12.7925	20.6465	11.1619	41.6625	18.9155	51.8946	41.1465	28.2006	50.8247	9.01392	27.3412	14.6983	18.0589	8.94938	10.1924	15.2336	41.2693	32.3215	22.1701	17.9726
CYBA	6.71363	3.12648	9.75906	26.6596	8.77746	8.41176	19.0567	2.82322	20.2764	10.4821	7.91391	5.95289	15.317	8.48287	3.03027	11.6346	6.59431	4.80399	4.23281	6.55483	11.238	6.19382	9.61289	12.1389	8.85574	9.5234	6.66537	5.32399	9.88318	9.60074	12.517	25.8739	53.1762	11.7311	36.8883	29.0411	16.3433	27.1513	18.2372	48.5322	5.38131	5.42661	13.0609	15.104	8.91597	12.9416	53.8011	28.1355	8.58373
APOBR	1.38833	0.175372	2.90022	4.47658	0.885392	1.83702	2.91052	0.531325	2.13879	1.82262	1.11257	1.07003	3.28989	2.66525	0.154053	2.54548	1.08668	0.65911	0.41499	1.51234	1.87556	0.910137	2.25036	2.72884	0.491284	0.97972	3.08981	0.486197	1.98598	2.81549	2.37517	3.18979	0.976472	1.25449	6.18789	4.63589	0.879322	9.27055	1.89509	10.2496	2.64714	2.04822	2.82136	2.03352	1.0453	19.7694	4.4305	7.33584	0.552256
LAT2	1.14986	0.543917	2.14159	2.21009	1.68847	1.51437	2.57142	1.28024	1.95214	1.48386	1.60358	1.05006	1.85167	1.83955	0.478664	1.13038	3.94053	2.3365	0.538208	1.79159	1.63504	1.66244	1.59986	1.47883	1.28144	1.28449	2.09706	1.29568	1.82496	1.34672	4.31006	4.28219	2.93571	1.81731	4.14004	2.47569	0.844707	9.60003	0.648091	6.58379	3.70354	1.92924	3.00152	4.87477	1.80369	1.88399	4.31174	4.66011	1.6956
EPB41L4A	1.16196	2.87551	2.79863	1.41801	1.7058	1.93596	2.35389	1.77673	1.50978	1.812	1.9268	2.38898	1.09601	1.88741	3.495	1.24945	1.32703	2.93999	1.60853	2.63234	2.25774	2.21264	1.96065	2.86108	1.62693	1.72863	1.75133	2.44399	2.72459	2.53484	1.24785	1.14781	1.90586	0.261983	0.371531	0.722415	0.120739	0.535475	0.452704	0.152502	2.7569	1.68452	2.34084	1.50959	1.44334	1.57996	1.22193	1.86263	1.95702
NCOR2	16.1312	4.89305	14.4606	16.979	18.842	15.7663	20.1399	6.79678	13.313	9.20106	8.2883	15.4342	20.8458	16.0921	6.27448	18.6446	6.41636	7.49041	6.34039	11.1251	16.468	11.0775	22.2631	20.3901	10.5522	12.3895	13.8158	9.18822	22.4502	18.325	8.99644	8.59197	16.8769	8.68853	17.4411	15.209	11.4232	19.723	5.7327	11.2381	26.0309	12.093	11.3997	13.6313	8.38327	22.5044	12.7972	13.7422	11.2657
LYN	7.10456	5.11186	5.94749	7.09655	8.79318	6.53574	7.88018	8.39923	2.67945	4.54185	6.25514	5.3176	7.03289	10.5759	2.93119	5.24508	13.3938	10.3676	3.55697	8.33979	5.86373	6.12194	5.74221	5.03456	6.87063	4.17603	11.1723	5.87403	5.54305	7.4011	5.67048	12.773	6.90536	3.89152	11.6609	5.53504	9.3603	16.1076	1.45337	11.0708	4.38642	3.99337	4.21489	5.98035	4.02362	4.22237	18.8023	6.06512	1.77419
SCRIB	12.2227	2.06858	10.7893	20.1697	10.6221	13.4866	17.5822	4.31851	13.723	5.00179	5.68696	10.2797	17.1146	10.5608	3.75418	18.8257	3.42435	5.63454	3.99832	6.78505	11.6001	6.73662	13.4027	11.4537	6.58416	8.22834	10.9912	7.00409	15.6408	12.7242	27.8968	7.86134	21.4907	11.218	13.5986	17.9479	15.0758	10.1223	25.6881	42.2314	13.168	15.8333	33.4132	25.4679	8.61282	15.7845	23.3467	12.8573	19.6429
NCOR1	13.1118	8.44561	13.8139	6.16879	13.5526	17.4894	12.1431	13.8675	11.0566	8.22327	12.4111	13.9734	12.9387	13.2027	8.74065	12.0132	9.25804	12.8136	6.75457	16.457	10.2996	14.1123	15.8805	18.6783	9.60512	8.63973	14.4581	15.3403	15.3214	13.0332	13.5832	8.10098	8.07007	7.5952	7.3292	7.5074	7.61327	8.68182	5.8784	4.35115	17.7976	11.4398	3.84572	11.438	6.55582	12.8105	7.19917	9.61923	7.71917
GRAMD1C	4.29074	0.410724	2.73127	1.76327	2.79416	4.81131	3.11743	5.76743	2.63857	0.211611	2.25659	3.60741	2.06957	3.11309	0.946092	4.60987	3.48152	2.71804	0.127612	6.54036	1.17856	3.348	5.00912	4.91843	2.34647	0.41399	4.41168	2.59676	3.72026	6.14325	0.750756	0.958939	0.418309	0.651184	0.672415	1.39919	1.24446	1.08972	1.16663	0.431416	3.54876	1.75818	2.11353	0.418957	0.489971	1.79942	0.299161	0.900551	1.73664
STARD4	0.581413	0.948691	1.52341	0.558833	1.57025	1.0536	1.92091	1.50577	0.264744	0.578549	0.535418	1.53777	1.17869	0.300329	0.825738	0.338951	1.42412	1.48031	0.416653	0.783182	0.729896	1.32181	0.77884	0.798721	0.631356	1.56065	0.930199	1.60844	1.31102	0.5296	1.17577	1.57997	1.05353	0.570433	1.44189	1.07672	0.710496	1.63427	2.27839	1.52108	0.795984	1.18026	3.07404	0.728815	1.37093	0.709114	2.69438	0.803949	1.23792
ACAT2	4.50509	2.56246	3.94509	7.88289	5.77727	5.63504	4.60275	3.28065	5.60057	3.19805	3.0656	5.34285	6.02643	4.08366	3.62672	4.0243	5.01907	4.36165	4.59192	4.5584	3.28752	4.29812	3.43408	4.69987	3.64009	3.18041	5.16221	5.08827	5.1328	4.21532	7.55345	14.2475	10.3833	5.14734	6.91014	2.08351	10.5095	2.5009	18.5352	3.45951	5.66574	3.93422	13.3995	9.90322	7.08802	5.97105	2.36309	4.77724	4.47182
LAX1	0.672899	0.185343	1.11336	0.225738	0.49558	0.585198	0.887433	1.39611	0.207773	0.505431	1.22528	0.525396	0.80496	0.448871	0.617289	0.194728	1.78058	1.02554	0.228983	0.980838	0.377782	0.857132	0.67648	0.899516	0.735834	0.640117	0.564326	1.97368	1.15273	0.508296	0.863247	2.07542	2.38755	0.0962063	1.7483	0.398692	0.299086	0.272795	0.246147	1.15333	0.223115	0.655915	1.30018	1.96488	0.112677	0.45303	1.76936	1.20615	0.0130967
DHCR7	13.2925	5.40042	8.05254	20.0707	12.4269	13.4211	12.5215	7.87703	14.8216	5.7434	7.79291	20.6547	16.5731	10.4873	4.58077	17.7812	6.71909	7.82405	10.1461	10.3773	10.1811	7.27543	12.6785	10.7855	11.4407	11.3484	10.0729	9.69015	9.10213	8.70752	31.5496	31.4407	19.2843	19.0386	16.6246	6.97658	17.4965	5.67401	73.1021	14.1955	18.5592	10.9296	27.1778	111.356	18.0009	7.78242	10.9393	13.0564	34.5838
CAV1	67.4314	521.455	181.795	39.2915	94.5098	72.2697	100.034	126.427	48.2636	448.494	242.222	111.846	42.285	65.1099	362.39	39.9938	142.961	153.689	521.042	93.8762	305.809	156.511	71.2727	58.2878	297.69	278.83	52.926	93.8699	110.41	92.1608	11.8212	24.441	17.751	9.00983	6.82093	49.492	3.16652	10.0086	7.33419	9.87609	6.09008	28.1703	9.21901	5.4809	10.7972	63.0941	25.1333	13.6379	16.9297
FOSB	22.4731	43.7555	231.493	25.3061	25.7354	22.9921	26.1324	170.994	87.4205	193.2	11.1656	93.9699	9.97292	149.934	262.315	19.4396	129.835	160.179	96.9321	24.8828	121.62	147.53	20.6229	7.62323	95.8039	166.291	22.8667	121.602	99.4323	63.855	1.12687	2.98179	5.39654	1.08893	4.42773	58.2173	0.131576	5.97437	4.8106	2.19261	1.46015	7.16694	8.65724	4.45928	13.3352	2.18756	1.14095	1.91179	5.81521
CDH13	2.43062	6.1232	4.45332	1.17133	3.08982	1.8297	2.65133	2.61956	1.54016	4.09939	2.65724	2.88111	2.0537	6.06322	5.00676	2.88864	3.57019	3.91191	4.26984	4.49542	6.75301	4.10746	2.63049	2.45516	6.49995	6.84485	2.10164	2.87055	3.54703	4.16681	1.45002	5.3016	1.21114	1.17943	0.770688	2.43392	0.643081	0.953012	0.466339	0.422515	1.45148	2.88086	1.1787	0.585091	2.28286	2.60473	3.0189	0.841104	4.54042
PLSCR1	7.03026	9.38022	14.2332	7.72287	13.7998	8.2697	16.1164	12.4601	4.61555	6.88791	9.61251	11.5526	7.54362	10.5887	9.40816	7.6811	20.5995	16.0102	4.69214	9.52346	9.04455	15.8945	8.22023	7.27535	9.98573	9.36374	12.6212	16.9223	9.9866	10.233	10.0742	11.7139	12.6947	11.1081	37.3234	10.1539	19.2961	25.5315	2.74407	11.7243	14.4117	8.62577	17.4657	7.40373	38.3642	11.0033	82.9587	10.6012	8.71439
RPL14	119.058	39.7954	51.9257	120.1	68.3987	79.6542	72.3563	84.4967	128.372	44.6941	63.4766	67.2962	88.3163	106.453	58.019	142.579	97.2497	55.0936	39.5097	95.4359	51.938	64.3152	97.5535	76.0507	74.1683	40.464	92.5708	49.5797	64.26	78.2422	45.607	39.6855	35.2702	77.1817	87.0882	82.7316	60.3913	54.8982	97.5797	60.4805	48.8127	70.1852	64.1937	49.2259	57.99	44.1035	33.2038	92.0299	75.4828
PLA2G2A	0.0114028	16.696	4.28867	1.43219	1.48511	0.468945	2.81883	2.21925	5.53233	33.0011	41.3315	0.233378	0.313385	0.345374	38.8051	0.461972	4.33704	16.2759	13.5094	0.10342	15.6658	7.98213	0.178321	0.606829	24.2768	50.3806	0.292864	3.28891	4.95378	1.88177	0.0409594	4.28875	5.05424	3.33582	0.559686	2.61057	0.228634	0.328147	0.0452098	2.96566	0.240599	0.515895	0.984284	0.0552473	0	2.12749	11.9154	4.26901	0.0745693
HMGCS1	11.556	9.14384	10.7402	13.4758	16.0814	13.7624	12.7338	15.2442	8.37494	7.19529	8.96412	20.4635	11.7849	9.60848	9.67775	8.51763	10.2328	17.4185	10.3882	10.1952	9.00755	15.6797	10.9657	11.279	7.15668	8.67508	15.3018	21.381	12.2138	13.5382	17.3031	17.1537	17.485	14.3299	8.68172	9.3823	24.6561	5.96856	21.9096	12.3399	13.9126	10.1922	13.6669	20.9499	13.8424	8.79727	7.32265	11.3555	14.8132
TP53INP1	5.61245	8.69034	11.8481	9.08838	6.7895	9.30895	6.28127	10.8052	11.9854	6.29773	11.7176	9.52622	6.62858	8.68079	15.1114	6.61372	13.4343	16.4957	4.89708	15.7722	6.15262	8.52508	11.4661	15.6703	7.16891	6.12228	6.86336	32.1797	10.4937	14.4325	55.8622	9.27316	11.2003	11.8063	5.14671	16.4684	1.72491	5.56132	8.39271	4.47885	22.359	38.4574	11.4492	29.5846	9.97114	25.2499	5.82359	19.1842	42.9088
ACADL	0.412066	5.98653	1.84582	0.225884	0.746976	0.445959	0.2608	1.63279	0.321033	6.48122	3.93959	1.19898	0.263545	0.23457	9.64676	0.248641	0.249491	2.04356	7.79209	0.379514	4.34789	1.72389	0.58956	0.283058	3.90141	6.86741	0.167275	0.893238	1.12944	0.897419	0.0104976	0.115253	0.00873937	0.391476	0	0.447259	0.297028	0.00560679	0.104283	0.081437	0.00369984	0.0905422	0.0319773	0.00353988	0.0102767	0.283932	0.0996903	0.059463	0.00955581
FDFT1	23.7382	33.699	21.3194	42.9966	28.442	31.183	29.0701	26.4145	36.3847	25.1362	26.6778	38.8658	28.9747	25.943	40.0629	26.5423	25.1459	26.6296	28.3039	24.6188	26.0861	24.9652	29.4578	35.166	24.3786	24.1311	31.3373	24.7485	23.6944	27.4869	25.1968	35.7843	33.889	16.5353	15.0471	20.8612	9.96969	25.9375	38.2601	28.2544	21.7652	26.2719	18.5636	29.253	11.4079	31.2712	14.611	23.2436	23.6388
ACACA	6.02348	9.96457	12.1959	7.07037	8.47573	11.0796	6.46493	7.79273	7.73574	9.56513	9.32717	16.4882	12.2976	7.64874	14.0641	9.83053	4.41034	13.9862	36.6207	11.0412	14.0455	8.38859	7.54255	12.3621	11.0125	20.2816	9.35945	11.8555	14.437	7.73388	24.7184	5.32677	6.6452	12.1318	6.52321	4.16944	12.977	4.86183	9.24513	2.59002	12.8654	7.21875	3.47302	9.1138	8.76928	4.51647	4.69089	7.3438	7.01594
SERPINA12	0.320791	0.0317591	0.286958	0.108749	0.513091	0.328904	0.320392	0.141637	0.111625	0	0.109037	0.125657	0.304512	0.0340923	0.00885051	0.188108	0.169918	0.159005	0	0.0835256	0.0300464	0.0624017	0.211227	0.263564	0.017232	0	0.117701	0.209658	0.323939	0.114626	0.19205	0.11714	0.0560994	1.00864	0.0986558	0.980351	0.0175102	0	0	0.0348504	0.113999	0.440055	6.13749	0.149972	2.81022	0.0244827	0.0287967	0.297728	0.791289
ETHE1	16.9976	6.89489	9.75918	33.0479	17.1612	13.8713	17.8285	11.948	27.499	7.51729	10.1137	15.7239	21.3575	18.3221	9.36861	23.9618	17.7503	11.8663	7.45033	14.8544	10.6728	11.1744	15.8602	13.4804	15.4166	11.3759	16.9034	12.8193	11.1302	14.9011	12.7936	11.6439	13.0309	10.7415	10.0091	17.0208	6.97349	28.8644	3.56197	20.312	11.9803	17.7547	8.7525	11.2882	9.91277	14.7413	9.58877	16.7035	78.3872
NFE2L1	50.7868	131.927	75.5926	101.236	59.8897	63.9242	74.0833	35.5266	67.4658	105.127	86.2437	62.9218	61.3041	60.6365	64.4635	53.5208	50.5379	45.8253	80.6769	60.9612	82.3523	59.5486	63.8045	75.2472	66.5628	78.7339	60.9696	66.2451	65.6143	63.5467	49.6149	41.9687	105.971	37.4097	57.3744	44.6584	67.1632	83.0135	32.8996	42.4445	62.0482	64.7445	66.052	51.0953	48.4219	69.6669	51.758	50.9202	34.6569
IDI1	10.798	13.1073	13.0789	22.8386	14.3575	13.6271	16.3752	16.765	10.7652	8.57769	10.11	60.6612	11.5866	8.4588	13.0662	9.49984	15.669	17.9202	13.6661	10.991	13.4586	19.7665	10.7105	13.208	10.8896	8.87258	14.1033	19.1579	11.3866	12.542	54.7319	32.8693	15.6285	14.5007	21.9911	7.93555	28.0827	6.55619	21.1831	13.4594	14.4859	13.4952	24.1535	21.5156	18.7375	12.5501	18.6026	11.3429	24.2383
LIPC	0.470706	0.142225	0.0772178	0.147215	0.12068	0.457276	0.212899	0.475713	0.0339287	0.168443	0.277153	0.151714	0.0636639	0.198326	0.170973	0.270286	0.162065	0.198523	0.117215	0.455336	0.1583	0.153423	0.262757	0.131495	0.211836	0.370511	0.130549	0.167362	0.137144	0.294211	0.110945	0.113686	0.0812791	0.020544	0.0909597	0.0799345	0.0410013	0.0545153	0.0440848	0.126232	0.0344098	0.0510348	0.0495666	0.0508796	0.0477884	0.0931577	0.134859	0.0904952	0.0323172
ERLIN2	12.3537	9.8252	10.523	9.827	13.8707	14.7562	11.9179	13.5415	9.30684	6.91017	11.9615	14.2143	12.8784	12.1692	11.0339	13.9744	9.47329	13.5152	6.71198	15.1875	9.89221	12.906	14.524	18.2648	9.30562	7.93379	14.1634	16.5999	13.2242	14.4469	6.27158	7.25477	15.2978	15.4019	10.7098	6.52227	8.11186	10.3294	8.01442	7.7987	12.1743	16.3036	4.56871	31.6339	6.78687	8.93384	5.06704	7.20779	74.9152
OSBPL7	3.02297	0.503742	1.84972	3.61865	2.99221	2.75904	2.8549	1.70944	2.15293	0.554089	0.934096	2.15954	2.85239	2.39972	0.631408	2.6591	1.70449	1.46442	0.50023	2.07306	1.40476	1.96875	2.97483	2.32963	1.80226	1.0306	2.60018	1.92907	2.86074	2.5803	0.994152	1.264	2.36441	0.929096	0.956655	4.05961	0.638751	1.72007	0.235691	1.56901	1.4879	1.49236	1.93358	2.434	1.16513	1.42444	1.99789	2.00929	1.75894
GGPS1	11.7179	11.8569	12.7272	12.2489	11.6394	12.8728	11.2797	14.2183	12.7447	9.10656	10.5548	13.792	10.6314	11.9121	9.24953	11.5466	13.5842	13.7023	10.3857	12.4108	8.82723	11.1712	12.3796	12.8102	9.83845	8.53263	13.992	19.1048	11.3511	11.8545	24.2497	16.9387	13.2073	21.8649	10.9293	17.8541	20.4062	7.75173	11.3598	10.5215	7.62498	23.695	10.5728	20.9532	21.392	17.9208	12.0908	18.219	14.6025
STOM	69.2666	176.451	176.656	80.3305	140.477	70.7244	141.163	115.051	82.926	110.074	107.342	100.658	54.6031	86.9839	148.565	62.7692	164.848	140.835	162.963	91.9164	155.418	140.445	63.8898	92.0406	130.206	125.913	81.7655	85.7905	99.6369	100.58	185.526	92.9287	121.29	133.845	49.6194	78.1636	55.0443	135.775	34.1827	66.8128	123.296	189.506	158.067	26.0092	77.1769	98.7256	93.0245	82.7897	21.7274
TMEM241	5.44258	2.03781	3.10364	6.95478	6.37691	6.44683	5.19941	6.13941	5.57347	1.53125	2.75163	7.39356	5.68804	5.23345	1.59428	5.05158	3.79036	5.26372	0.948099	5.80233	3.45462	4.02312	5.38875	6.07505	2.8284	2.00508	4.97943	5.79948	5.59287	6.07884	9.1238	4.27746	9.39729	6.92502	6.37776	6.34685	12.2816	3.31257	7.71614	4.05915	9.10591	13.69	9.07297	7.42153	8.77783	5.91957	2.65464	8.63902	8.91216
LAMTOR1	23.5917	24.6774	28.1896	43.8878	26.0781	24.0052	30.9531	17.7777	46.1981	27.7012	24.4773	27.346	24.7347	29.7541	23.211	27.7408	30.862	22.6144	29.9442	23.0502	27.9647	25.7876	28.4967	25.6179	28.5891	28.0566	22.8746	22.4943	28.6349	25.8619	41.0878	27.7864	36.0433	35.99	20.4738	34.067	17.7173	26.2686	37.5317	28.7098	27.3017	28.7951	28.9848	25.2165	24.1104	35.8513	29.9631	42.2431	24.0474
NR1H4	0.00555309	0	0	0.065574	0	0.00600983	0.0170882	0.00465846	0	0	0	0.232474	0	0	0	0.0168733	0	0.0130743	0	0	0	0.0985154	0	0	0	0	0	0.00626881	0	0.0174003	0	0.0364997	0	0.00342005	0	0	0	0	0.0293559	0	0	0	0.00675127	0.00448419	0	0	0	0.0100434	0
ERLIN1	10.8011	13.9076	10.1595	9.18413	10.4951	11.9264	10.8716	13.9059	7.22062	11.0152	11.2641	10.5421	11.6241	12.5327	9.68236	12.3107	12.2466	12.5765	8.40095	12.7321	9.41011	10.4705	12.9969	12.9626	11.0171	8.64824	11.7259	11.4405	12.1475	10.2594	9.06597	8.28554	9.41964	10.3011	12.7118	6.97	11.2844	12.2236	12.5254	6.82338	8.63176	14.7538	7.77168	15.8421	17.2838	8.66818	8.46803	7.06462	10.8179
FBXO6	4.30743	4.73376	5.68878	7.03858	4.3296	3.69723	7.58518	2.38526	6.83085	4.43186	4.29131	4.12568	6.10498	3.84542	3.82631	4.50248	4.37402	2.90381	5.60937	3.18415	5.00966	3.78005	5.0106	4.16305	6.42116	3.99117	5.34856	6.49146	4.43464	5.00876	7.17097	6.14438	23.5553	12.0817	12.6095	8.56289	3.05886	6.35736	18.0456	29.4109	4.54883	10.4348	8.10034	8.25883	5.8573	5.43586	23.8979	16.243	5.50424
APOO	5.34831	4.84414	6.28739	10.709	7.16952	8.34664	7.25737	6.23071	11.1187	5.85253	5.39098	8.70336	6.8829	6.80471	5.25566	7.06423	8.84385	8.87175	7.62716	6.46951	6.62374	6.37012	7.14905	9.36257	6.38265	5.16041	8.24307	10.2867	6.84714	4.97329	11.3522	12.3546	15.6762	21.994	16.8111	8.247	15.9274	8.19152	10.2148	14.7773	15.6079	10.603	18.5082	19.9424	11.5358	12.1073	14.1263	19.3006	11.1469
SEC23A	5.82532	20.1958	10.2032	3.69862	7.86114	6.54622	7.3039	9.21688	3.57649	15.4593	10.4886	7.26176	10.0135	6.60351	13.0659	4.74059	8.81834	11.5292	17.8711	6.93719	11.5569	10.3491	5.28048	6.53704	9.87405	13.7821	5.21415	7.85887	8.43377	5.95879	10.973	6.49917	6.42193	6.1687	9.07701	5.9635	3.57914	6.00559	3.45479	4.98574	6.67147	7.37307	5.20462	5.13245	14.9077	9.61623	7.47126	7.71341	7.96926
SREBF1	16.0385	4.87172	19.2448	62.5921	22.0013	29.4923	32.7434	8.75967	16.2744	14.3356	10.1385	36.2168	19.8924	16.0189	7.10425	17.563	7.24075	22.1946	22.1253	14.3722	24.7852	13.3519	20.2434	32.1022	10.5547	12.3877	17.0667	15.3897	29.0008	20.8605	106.716	12.0575	56.3089	33.2086	16.182	14.7667	18.8827	50.3381	13.3004	9.91742	95.8948	85.2645	45.5727	11.4925	20.6142	48.7671	13.2307	39.8675	19.8514
CYP4F35P	0.293848	0.0401995	0.270951	0.150555	0.289933	0.296335	0.267163	0.229701	0.414361	0.0129155	0.0499395	0.354138	0.126186	0.269704	0.476113	0.29086	0.287385	0.314474	0.00541558	0.236777	0.103002	0.325816	0.501306	0.341191	0.0954257	0.0878442	0.102915	0.358109	0.292879	0.648714	0.215902	0.0682828	0.0266282	0	0.0312187	0.0886352	0	0.0170835	0.0176523	0.151636	0.174733	0.479497	0.0487162	0.366715	1.74566	0.393822	0.053156	0.247611	0.873475
CREBBP	16.5946	7.05375	12.644	7.30425	12.9192	13.7739	12.5578	13.413	7.69758	6.91224	12.0213	12.3585	12.4759	12.453	8.25509	13.7508	9.10605	9.88172	4.98708	14.3596	10.2554	13.7728	16.9737	13.7547	9.73601	8.90115	13.5903	11.7433	16.7972	14.9846	11.5883	12.3018	9.12282	12.1868	8.87701	8.9684	22.8263	6.57339	4.47594	7.09997	16.0463	12.7785	7.14053	6.97303	10.5597	8.42545	6.62316	6.72379	10.0427
MED1	12.485	8.16125	10.5629	4.73582	12.074	12.4282	9.19815	14.9572	5.59626	7.26936	10.2941	11.7148	12.0127	12.1022	7.9943	10.1684	8.18693	21.2639	5.34162	13.5857	8.93771	12.5886	10.5267	10.5961	7.97508	6.9888	11.9527	17.8758	13.6041	10.6365	12.6923	7.50804	10.2912	5.83274	8.8744	5.79889	16.7804	6.39509	4.20905	4.10666	10.8471	8.07976	6.85804	13.3097	10.6892	7.71349	7.54069	6.53521	10.2908
LGMN	13.6846	69.9997	46.616	26.133	22.7842	17.3808	37.9863	20.5168	18.9515	64.5712	57.2171	23.0184	30.0323	19.5478	27.0977	15.5725	63.8494	34.5572	36.4001	23.4238	43.1349	32.4887	16.4248	22.2946	57.3261	49.7418	14.2078	28.5326	25.4942	19.3323	34.8948	22.8746	48.011	23.9126	45.3688	31.7242	35.441	38.9355	15.6434	65.1401	20.2715	19.0574	30.7345	27.2622	46.0305	37.7058	121.316	54.5896	16.9187
TGS1	10.4833	4.56607	7.09536	5.92818	11.2433	10.5663	8.24707	11.4982	5.88964	5.13814	7.97056	9.75275	8.71787	10.3937	6.52369	8.65641	8.99265	9.52328	4.07537	9.29065	6.96406	9.69112	7.60041	7.9038	6.64986	6.15979	10.9981	11.8121	9.3988	8.80743	10.8754	10.4597	6.51776	18.7884	14.6831	5.7094	10.3419	5.19566	6.17593	11.9984	7.40614	8.17147	8.08432	15.2827	7.43339	6.1354	7.09227	6.2782	12.9038
ATF3	27.955	10.2199	146.581	25.4456	27.2902	26.5639	53.7737	70.5893	41.4126	36.2151	5.92615	53.5001	16.3138	122.191	26.8052	19.1716	105.404	83.6549	13.8644	28.5627	35.0843	51.0592	7.94312	6.54337	42.5692	32.3979	53.8392	78.7447	53.4779	54.6315	2.38312	10.2393	7.69885	7.56867	12.4053	33.7808	6.44162	6.72151	2.63985	3.81382	3.3075	18.977	8.52271	2.17368	42.7795	7.29176	13.0975	16.2655	5.58787
TNRC6A	5.96419	7.52623	7.8068	2.83809	6.52816	7.4345	4.72486	7.39237	3.28524	6.32058	7.83562	6.51635	6.32815	6.98823	7.39506	6.44956	6.61988	7.0789	6.02719	7.61105	6.02375	7.26011	8.96627	7.17601	6.79819	6.08105	6.56325	9.53293	8.68258	7.40742	6.02329	5.71168	3.941	8.11855	4.31974	7.08428	5.54207	3.47561	2.8897	2.52268	7.58371	6.27199	3.13772	5.64384	5.45139	3.60745	5.09103	3.91293	6.12091
CDKN1A	11.1187	13.4756	111.966	25.8603	29.3795	16.7579	55.19	20.235	18.1461	47.422	17.1983	27.5504	12.6819	40.6669	61.805	8.60094	19.2033	40.3425	27.3351	8.87672	64.7309	47.4647	15.8937	18.5906	39.4707	63.4719	10.8126	49.8445	25.6237	15.3967	38.8378	30.5486	22.426	14.1108	24.1473	47.9542	14.6477	41.7687	227.537	19.7519	95.0599	30.174	27.4645	45.2538	38.1977	61.8004	33.5658	82.8933	61.8771
TTC39B	2.0051	0.755521	1.50833	0.67582	2.20526	1.6437	1.84524	2.84658	0.915674	0.789849	1.30422	1.84193	1.72208	1.26008	1.20288	1.11267	1.96844	2.5494	0.426272	1.46637	1.29213	1.88818	1.47019	1.48753	1.05053	1.24625	1.69428	2.49983	1.90024	2.10415	2.26984	2.50229	1.1714	1.30276	2.38188	1.19193	3.28628	1.24101	9.51192	1.15328	1.50634	1.76312	1.27819	2.34865	3.23394	1.16697	3.05302	1.261	0.768497
PON1	0.101767	0.0408382	0.104151	0.131098	0.191451	0.227618	0.215735	0.136596	0.18632	0.0131207	0.0415088	0.07574	0.128191	0.116446	0.142258	0.137433	0.131849	0.0718809	0.00550163	0.218163	0.160983	0.0401204	0.17683	0.336984	0.0623198	0.062468	0.0497858	2.2479	0.0278937	0.28345	0	0.0148645	0.00450855	0.0417845	0	0.64156	0.079744	0.00867746	0.044832	0.0140042	0.00572613	0.0266913	4.0582	0.975184	0.0397623	0.70178	0.0308575	0.00613527	0
AACS	4.60703	3.02178	3.42062	7.01033	3.86127	5.12551	3.2133	3.26191	5.46677	1.86205	3.54576	9.39602	6.29758	4.53925	3.53586	6.40141	2.57862	3.35258	11.4071	3.80941	5.27743	3.98881	5.27854	3.69087	4.59727	3.05114	4.79118	2.18801	4.31443	4.08498	2.67521	1.79347	5.05683	5.69022	2.08022	2.34302	2.60752	4.59991	3.58946	3.21956	2.37694	3.34527	1.19308	4.23214	1.64006	4.37984	4.27739	2.74542	3.17233
KDM4A	15.2424	7.08302	13.9315	15.5692	12.5072	14.8638	14.3278	10.1066	15.9608	9.61277	11.3063	13.4578	16.9292	17.782	7.17028	16.2886	9.89856	14.2962	7.65776	16.5189	10.4676	11.311	15.0739	15.65	10.4306	8.81517	13.4478	16.926	14.3317	15.9941	16.1933	15.4863	19.7942	21.317	14.2096	12.2368	12.0181	9.65735	10.8602	10.3099	18.4676	14.3339	17.0544	11.5345	20.0654	16.3979	15.9841	18.5542	22.8041
TRIB3	4.52087	1.21245	5.31308	13.4724	7.96731	5.71018	6.30738	3.53908	10.5397	0.784492	3.49928	6.22542	6.23738	5.24223	1.4137	7.37281	3.84457	4.7325	0.589831	5.23146	2.24368	6.14593	9.11152	8.4802	4.42567	1.14809	4.385	4.73089	7.67558	6.07192	21.2838	4.39678	41.3573	13.3289	4.04748	5.94067	5.40042	4.20788	7.22447	5.87275	17.7889	13.3724	5.15621	12.6779	22.2984	15.0963	6.02482	8.00448	22.6857
MIR548P	0	0.516312	0	0	0	0	0	0	0	0	0	0	0	0	0	0	0.158757	0.134634	0	0	0	0	0	0.162303	0	0	0	0	0	0	0	0	0	0	0	0	0	0	0	0	0.193052	0	0	0.184706	0.268112	0	0	0	0
MIR128-2	0	0	0	0	0	0	0	0	0	0	0	0	0	0	0	0	0	0	0	0	0	0	0	0	0	0	0	0	0	0	0	0	0	0	0	0	0	0	0	0	0	0	0	0	0	0	0	0	0
EDN1	25.6403	6.30038	17.7002	7.68022	29.0287	34.8476	73.5794	29.0177	8.93033	6.76263	9.99686	23.0621	29.367	21.0111	14.4762	8.4811	34.9166	40.4252	10.6221	20.0266	15.1482	12.1138	13.1834	12.0642	53.3993	25.1982	24.1624	10.6157	10.012	32.7233	7.30451	7.81326	4.99926	7.80548	10.1612	19.685	21.4589	2.45383	0.337239	16.0844	1.73092	10.0948	2.68869	0.953965	10.236	4.5225	10.6495	2.36739	1.33911
HSD3B1	0	0.0236705	0.0344957	0.101315	0.264616	0.0170234	0.0403365	0.00659774	0.0239987	0.0152099	0.00534648	0.234134	0	0	0	0	0.0272935	0	0.038266	0.019454	0.0279925	0.0232544	0	0.0111612	0.024081	0	0	0.00887847	0.0107784	0.10679	0	0	0.0261322	0	0	0	0	0	1.20572	0	0	0.00773535	0	0.00635092	0.0276562	0	0	0.0497853	0.0171441
MIR185	0	0	0	0	0	0.190771	0	0	0	0	0	0	0	0	0	0	0	0	0	0	0	0	0	0	0	0	0	0	0	0	0	0	0	0	0	0	0	0	0	0	0	0	0	0	0	0	0	0	0
UCN3	0.0160114	0	0	0	0	0.0173284	0	0.0134319	0	0	0.0217691	0	0	0	0	0	0	0	0	0.0132017	0.018996	0	0	0	0	0.0210606	0	0.0180751	0	0.0668943	0	0.0116934	0	0.00986114	0.0561351	0	0.199266	0	0	0	0.0270273	0	0	0	0	0	0	0	0
AVPR1A	1.27597	5.58826	3.90768	0.871668	2.99705	1.53784	3.4208	1.52993	1.09464	4.50531	3.62952	2.15227	2.00356	1.09956	9.23917	1.11287	2.65236	3.45555	5.19964	1.602	4.72495	3.4798	1.57214	1.31007	3.64707	8.60791	1.05219	2.33706	1.81932	2.03611	0.407024	2.21906	0.856496	0.730283	0.798299	1.78006	1.30995	0.690297	1.7715	0.389082	0.698912	1.44195	0.959761	0.957509	1.23125	2.26766	5.75214	0.620642	0.639169
CHD9	9.5626	5.86171	6.6223	1.97361	8.38587	8.73873	5.8712	11.9085	1.98129	5.18796	7.43067	7.07859	8.55383	7.4587	6.46109	6.8776	5.36511	8.68994	3.8758	9.28998	5.32514	7.46107	7.43497	8.09149	6.26255	4.45819	10.5108	8.6993	9.09368	8.49333	5.0362	3.88345	2.31193	2.56	2.80438	2.54779	2.38124	5.16674	0.998665	1.59221	6.45138	2.78847	3.49499	3.03781	4.46415	3.64798	3.11383	1.65728	4.86547
ACTG1	868.167	375.078	1158.95	1565.25	1066.24	781.69	1032	896.888	1234.97	441.662	536.09	1018.27	941.339	1009.32	356.658	985.597	1144.72	727.828	335.952	796.626	646.515	908.61	890.694	706.171	757.613	546.464	875.414	890.58	932.543	791.288	1425.38	1262.42	1748.75	1166.88	1426.84	1471.11	1382.19	909.482	1088.1	1297.84	1092.33	1161.41	1538.75	1684.57	1982.43	1250.17	1684.3	1640.84	1831.6
BTK	1.03313	1.0807	1.70849	0.676263	1.12586	1.10447	1.66283	1.5854	0.589491	2.1848	2.31252	0.593868	1.62312	1.28899	0.902617	0.650813	3.99631	2.14567	0.762854	1.57554	1.22073	1.07723	1.02893	1.12047	1.37163	1.62409	1.43921	1.57638	1.28349	0.978192	3.16797	4.33692	2.61504	1.43811	3.11167	1.72441	0.394903	4.32674	1.13227	4.00932	1.76519	1.48288	2.25169	4.48672	0.969773	1.47376	3.67223	3.80163	0.549287
CARD11	1.97566	0.125924	1.1906	1.09111	1.29365	1.3739	2.43267	0.951961	0.842832	0.288137	1.08499	0.554429	1.15691	1.18691	0.243933	0.955045	1.39957	0.876966	0.132404	1.38327	1.05574	1.06814	1.90653	1.39607	0.816562	0.493965	2.23457	0.859401	1.63349	1.27479	2.16272	4.47465	1.83372	0.570677	3.53006	2.00449	0.33585	5.34355	0.296709	7.46518	0.881962	1.15223	2.59053	4.88499	0.368418	0.911545	4.81315	4.78765	0.391514
FLT4	1.55411	2.2015	4.60065	2.58874	2.867	3.53536	3.61573	1.94832	1.49906	2.37589	2.66482	2.56246	2.58747	5.00521	3.36336	1.91264	5.52285	2.76855	2.33745	2.29792	5.2739	4.67378	3.16808	6.57491	4.90249	5.40458	3.83702	2.87666	3.17395	2.78399	0.764079	3.72995	1.37317	0.418419	1.27591	4.39853	0.58078	0.998029	0.823289	2.11695	1.15229	1.82527	1.07139	1.2164	0.987154	2.43613	5.51855	1.1463	0.501537
IKZF1	2.06787	0.947135	1.57409	0.931797	2.46388	1.60036	2.5401	2.87803	0.619205	1.24758	3.01439	0.760001	1.14351	1.28676	0.815304	0.58875	3.82731	1.96271	0.511179	1.94787	1.12765	1.33694	1.57442	1.64147	1.3549	1.09264	2.27111	2.02181	2.12343	1.38246	1.91517	6.71918	3.41391	0.62771	3.13953	1.87004	2.43176	3.22755	2.25276	5.33851	0.943083	1.92567	2.86263	5.81348	0.715878	1.03085	3.33155	4.18216	0.483728
SELENON	30.7749	35.5013	46.6178	50.6932	48.4617	33.4472	45.4799	28.0649	33.9483	29.1199	30.1972	43.0301	65.1115	42.8179	27.4199	39.9549	47.9436	33.1532	29.1045	35.2864	42.9265	34.2866	39.4605	38.589	36.1038	35.2928	29.8591	35.3101	41.3961	32.0712	44.2508	38.5185	48.1521	62.0958	38.3455	48.5913	25.9202	30.3072	36.5223	25.0025	36.8644	47.7861	44.1896	44.0944	33.8177	44.8275	51.8968	42.4283	45.0357
TBL1XR1	15.4889	20.4404	13.6837	11.0843	12.2673	17.8246	12.7225	21.1347	11.3804	11.1341	18.4455	16.0326	12.6467	9.28993	15.512	14.9786	18.4055	19.1147	12.2784	19.5787	12.5636	15.3077	17.1029	17.9228	12.8917	11.2175	16.1964	26.8041	12.955	18.0286	33.3933	18.4429	19.9064	28.1076	25.576	12.9877	34.2396	8.66105	11.4048	10.7891	23.0308	18.3563	39.5257	20.4552	29.2082	17.0573	16.3071	13.6467	28.7138
MIR30C1	0.215884	0	0	0	0	0	0	0.181104	0	0	0.146758	0	0	0	0	0.218658	0	0.12707	0	0.712001	0	0	0.225071	0	0	0	0.158419	0.243709	0	0	0	0	0	0	0	0	0	0	0	0	0	0	0	0	0	0	0	0	0
CTNNB1	206.569	55.333	81.6611	100.638	159.557	161.734	123.435	185.974	85.0681	41.7057	91.7205	129.855	154.483	152.355	56.3806	184.387	134.479	109.343	46.2589	135.124	82.2957	111.45	133.435	117.168	86.0509	59.8881	139.542	93.1651	107.699	125.128	81.9072	74.4101	67.5804	168.015	73.5172	62.3966	78.4431	195.519	25.9572	73.9139	76.3965	109.222	48.407	50.0904	78.0246	93.8231	72.7885	69.5187	96.1906
HLA-DRB5	117.783	13.6995	53.6906	185.323	29.5424	42.1162	156.494	20.57	33.9209	91.1548	24.3399	20.5133	49.7408	48.1883	19.1526	70.0581	43.9757	119.555	32.6946	23.7756	35.0431	21.7548	34.0374	20.7315	34.0529	45.2503	38.5046	81.3551	121.021	48.4187	213.495	79.1923	78.0178	22.7839	314.178	36.5302	37.3334	373.27	25.9773	419.576	63.5142	53.2428	131.573	99.618	12.9051	27.2864	316.991	295.542	53.75
ALCAM	25.0134	5.46935	20.273	31.2852	28.6005	41.9327	22.9945	26.4709	36.7991	3.4808	21.6599	53.1061	23.409	22.025	4.86548	26.1806	20.9703	32.9369	0.842078	33.9238	15.6731	28.6545	21.7446	48.6105	7.39711	4.84756	44.6194	31.0109	25.7668	45.2829	53.7036	4.03821	23.2492	41.7753	18.2816	18.1911	0.386745	6.2335	15.298	8.93299	44.1337	26.1916	15.8235	2.39678	7.69535	14.877	8.16491	11.5277	58.3178
AGTR1	2.11583	15.0303	5.48211	2.41961	8.4601	1.77568	3.66629	3.58236	4.36035	13.4241	17.6844	2.3384	3.02705	3.92655	18.8001	1.71217	6.18085	4.46778	11.9968	3.03813	8.15987	5.2923	3.92794	2.26179	7.33542	10.9796	1.58506	2.62863	3.58104	5.32	1.77602	0.334866	0.29002	0.330028	0.303433	1.28308	0.0458347	0.190774	0.905323	0.245166	70.0037	1.43986	2.65295	0.0356879	0.809422	11.9306	0.697249	0.634455	29.1183
CRH	0	0.0749539	0.0273082	0.0133675	0.0405447	0	0	0	0	0	0.0253949	0.0115843	0	0	0.0522197	0	0	0.0146588	0.141367	0	0	0.00920456	0	0	0.025418	0.032758	0	0	0	0	0	0	0	0	0	0	0	0.00796324	0.575988	0	0.0105096	0	0.015139	0	0	0	0	0	0.0271439
NFKBIA	126.148	32.3921	48.964	39.1747	114.698	110.866	129.512	28.5551	67.4737	96.1047	48.9158	85.4337	39.3592	38.1512	123.129	29.1868	102.79	91.351	97.6333	58.6682	95.638	38.8193	44.3002	71.3902	100.579	96.2772	88.458	32.3706	30.9588	96.2145	38.1293	82.6966	42.2648	42.4266	65.129	101.765	49.1014	29.7059	53.1078	103.679	40.7494	97.8877	55.4995	40.7595	29.9051	36.9684	63.6448	56.4745	29.1223
GPX8	4.6693	8.3571	9.70622	7.01221	7.21892	7.30049	6.90915	5.33387	6.13874	9.67854	10.2756	7.2506	14.0529	8.59592	6.30144	4.73937	10.3051	13.0314	6.58591	5.95919	5.63398	7.50154	5.66553	9.96425	8.82652	10.2189	4.4434	9.30296	8.0193	6.12737	19.5678	10.3246	5.81964	15.1038	8.8005	17.0379	16.5815	7.87809	1.95633	10.1303	19.9938	13.3377	5.57413	5.84832	12.8444	20.1973	15.8205	15.9466	11.9542
ABCG8	0.0288385	0.0867946	0.0790554	0.0232188	0.0391247	0.00780264	0.0147906	0.0604814	0.124664	0.0488002	0.30877	0	0.024768	0.014558	1.21694	0.0365114	0.00500398	0.067898	0.309859	0.0118889	0.11975	0.0373052	0.0225493	0.00511573	0	0.436228	0.00529056	0.00813887	0.0197611	0.022591	0	0.0263267	0.0239554	0.164291	0.0252766	0.047843	0.0448629	0	0.390659	0	0.0243398	0.0212729	0.0175305	0	0.0253524	0.00696969	0	0.0260789	0
STAB2	0.175836	0.112068	1.09107	0.417495	1.00361	0.586567	0.176119	0.832986	0.122038	0.0460073	0.466882	0.944924	0.75686	1.92565	0.353514	0.590857	3.83068	1.31259	0.050325	1.47197	0.716645	1.54596	0.772095	0.940895	0.63762	0.742837	1.94913	0.755463	0.303347	1.04576	0.0359152	0.142013	0.185584	0.0203848	0.0169227	0.032603	0.0171633	0.0224896	0.0136697	0.0576451	0.0122217	0.183115	0.0503002	0.10691	0.0339469	0.10799	0.0564525	0.0448968	0.036075
PLA2G7	2.70281	1.84812	1.90301	2.19902	2.97466	2.71985	3.31716	2.95157	2.39222	4.17247	1.7858	1.42044	5.45712	2.65221	0.487189	1.52726	3.93617	3.13712	0.307613	2.26761	3.27414	2.76201	1.65115	1.25164	1.52931	0.711031	1.60062	1.78788	2.85931	2.90228	2.18587	3.86472	6.97651	1.9917	7.19283	6.39554	2.47198	5.33702	19.3016	11.1971	1.1526	1.27786	7.87486	5.26877	4.98005	1.59522	7.68855	10.0082	0.330765
MIR128-1	0	0	0	0	0	0	0	0	0	0	0	0	0	0	0	0	0	0	0	0	0	0	0	0	0	0	0	0	0	0	0	0	0	0	0	0	0	0	0	0	0.146094	0	0	0	0	0	0.196821	0	0
LGALS2	2.04203	0.576174	2.82437	4.58356	3.70225	1.20545	2.71348	2.00505	1.43976	2.2214	1.12	1.89972	1.63422	4.31078	0.462236	4.60661	3.15674	5.01268	1.05376	2.6212	0.991096	6.36374	2.41924	1.74534	2.2973	1.46509	0.902493	1.03473	1.59007	6.66519	0.444551	8.04982	4.88831	0.928948	2.41354	3.6572	2.23011	1.21686	2.9441	7.42424	0.332945	2.2823	1.86198	3.01686	0.489595	1.34596	11.4777	7.32355	0.0505835
ANXA13	0.287751	0	0.182673	0.216774	0.230122	0.142051	0.274447	0.156694	0.087291	0	0.0583407	0.122107	0.147414	0.193679	0.0476337	0.0920364	0.220742	0.130743	0	0.108222	0.041925	0.160461	0.131577	0.128955	0.0618286	0.0199207	0.133362	0.102581	0.186798	0.237276	0.0362672	0.191716	0.0402571	0.0994923	0.0412975	0.121438	0.0488654	0.0258272	0.0467026	0.244878	0.017043	0.13406	0.110475	0.00407654	0.159768	0.0488025	0.0688822	0.12326	0.044018
MAL2	30.8091	23.1982	27.2045	42.9298	45.3365	40.3331	38.7388	47.6124	35.069	11.9815	32.9507	52.243	35.5147	38.6613	20.3846	46.0416	30.3375	52.6425	38.0658	52.916	21.1337	36.4258	37.6741	45.1215	24.0865	14.7805	44.8836	63.9605	37.7394	39.9962	170.985	35.8535	96.4279	160.413	86.9227	40.5645	103.173	21.655	46.1735	79.4121	57.5564	93.9528	137.998	109.485	132.206	61.1	36.2166	36.8524	238.367
STX12	21.3019	51.0684	24.7166	16.3893	29.6861	22.9297	25.4477	31.4948	16.3823	25.883	31.0778	24.1164	19.8655	19.9331	42.7282	19.7085	24.5387	26.6059	33.7702	23.9978	31.5257	26.3077	21.3126	20.6947	23.9796	21.4549	24.0451	28.8045	20.9297	20.7675	14.4547	15.1194	17.9406	12.1472	18.7351	15.772	29.8951	18.2712	13.6274	11.8278	12.6746	17.7035	13.8237	14.1154	21.684	20.3032	19.5806	15.5815	21.6276
LDLR	10.5678	5.13235	22.7989	13.226	25.7791	15.0634	30.39	22.3271	6.82407	4.4341	3.20528	19.3708	9.42892	4.58697	5.97945	5.14881	4.93303	15.2539	3.39148	5.92793	19.9657	20.0471	7.11141	7.57275	5.74223	4.8201	9.93237	8.61786	10.9994	5.59042	14.3315	11.3104	5.66943	7.56336	8.77157	2.33965	8.04156	8.76253	2.68471	4.43205	16.6933	5.60949	9.7578	2.60733	5.76311	4.22119	4.92537	2.28276	11.6565
KDM1B	7.3635	4.87659	5.31406	5.02296	8.16893	8.1547	6.2578	9.97965	4.5508	3.73601	6.13135	7.35603	9.02834	7.21903	4.54166	7.78	6.63152	8.12938	3.11612	8.5571	5.29325	6.50632	7.49377	6.83897	4.9377	4.70805	9.95391	8.65243	6.73906	6.89179	6.83907	8.22993	20.0985	4.21057	13.8389	3.27772	20.6884	6.47656	7.81956	8.48435	7.10768	7.74816	6.42066	8.58322	15.2871	6.04319	5.29181	12.1644	4.63038
GPIHBP1	4.21825	32.8286	16.6829	7.0772	3.77409	4.51965	23.1025	2.81116	10.7649	36.3844	5.88967	8.16187	2.64663	8.08412	21.1059	8.73253	4.87959	7.13147	25.2076	6.87968	46.919	7.99754	15.4492	7.78456	20.0225	16.4461	4.47323	3.21264	18.6121	9.56806	0.352845	1.69099	0.358092	0.0777829	0.206632	10.0222	0.151356	0.57075	1.20177	0.269381	0.213187	1.05998	0.716546	0.299156	0.177644	4.3953	0.794615	0.837536	0.183537
MIR27A	0	1.48274	2.16085	1.58662	1.60411	0.53318	1.26336	1.03322	1.25275	2.14372	0.669818	2.29162	0	1.74089	1.54952	0.748484	2.73551	3.18979	0.599255	1.01551	4.09145	3.09545	2.31131	0.174788	3.26833	2.91609	0.361521	3.1979	6.07653	0.257286	0.442414	0.359798	0	0.15171	0.287872	0.817318	0	0.472588	0	0.25423	1.24741	0.242275	0	0	0.577471	0	0.560183	0.668272	0.536963
LSR	22.0997	2.26072	22.2026	63.4554	28.1836	22.4912	31.6984	10.2094	43.5761	4.44085	10.8487	29.9198	25.2958	23.6161	4.04119	32.3742	15.3341	15.0286	1.7953	18.2379	15.0874	18.8346	26.6604	27.4773	12.4546	12.1164	21.7195	20.8756	24.5888	25.3469	38.023	65.6516	30.4931	31.0362	68.0706	38.4615	102.922	31.641	26.342	109.602	53.3929	34.8138	70.3586	39.9854	58.9757	45.3527	64.5974	34.4463	54.9824
RPS26	91.4108	73.1021	56.2218	52.3559	25.6617	17.1232	144.593	85.7098	161.744	21.3519	70.8061	21.9408	81.2769	23.0925	21.7507	209.73	178.476	100.596	42.5801	132.908	59.4224	16.5856	19.4746	134.054	24.081	39.3725	91.3445	110.264	73.7366	19.934	70.7216	57.8834	57.2237	119.399	71.6727	31.6375	32.5034	55.3718	49.5442	91.2502	43.508	29.275	91.9108	44.853	113.244	86.8103	54.3986	135.567	47.4445
PLA2G10	0.172166	0.0906784	0.151027	0.221785	0.112115	0.316755	0.211918	0.173315	0.22765	0.0332956	0.15215	0.128134	0.147864	0.330261	0.0902498	0.15694	0.107545	0.273611	0.0837668	0.255516	0.102129	0.229075	0.179492	0.195461	0.123002	0.0452917	0.176873	0.204073	0.330325	0.431576	0.546278	0.163456	0.114411	0.890684	0.281682	2.89906	0.0476144	0.0550506	0.0227535	0.0710749	2.38305	0.287864	0.272108	0.347565	0.121083	0.582525	0.117458	0.342519	0.863182
TMEM97	9.85382	1.26747	2.98594	15.5409	6.24092	6.80569	6.03464	11.9479	4.17396	1.57376	5.64389	6.36276	11.9983	6.86044	3.45246	13.6429	8.95779	9.82198	1.33005	8.48493	3.63641	4.87777	7.29553	6.05281	3.66475	1.5077	7.63985	9.34733	4.60847	5.52969	20.1734	10.0269	12.6209	19.825	10.1169	5.48942	21.9188	2.8592	11.3322	11.0587	9.07027	6.70193	12.9655	23.6462	19.8046	6.06692	8.56171	11.1271	6.28109
TNRC6B	3.08699	3.04128	3.3386	2.09684	3.04491	3.97933	2.64316	3.95743	2.41086	2.64312	3.61381	3.38401	3.0003	3.48529	2.626	3.63171	3.55163	3.84327	1.91193	4.44809	2.61031	3.35429	3.53488	4.09317	2.63879	2.59956	3.47442	2.90731	3.52352	3.78727	1.95394	3.78765	1.75644	1.72429	2.313	1.26478	3.0431	2.03006	1.73197	1.36543	1.28203	2.28115	2.13643	2.51606	1.99559	1.8381	2.43401	2.01571	1.38856
DHCR24	53.8661	55.0955	116.609	147.449	84.0174	120.101	102.21	41.6534	87.212	45.0747	63.2143	185.901	60.9048	71.925	36.0408	64.1421	51.1334	117.909	65.5999	91.4289	73.9208	109.394	91.2015	128.331	52.587	45.4553	67.8261	83.3716	95.3762	99.7984	258.896	129.191	186.215	273.086	12.6852	144.362	40.2252	130.176	388.23	9.32705	210.962	132.673	137.397	118.435	158.556	123.875	22.7878	77.3089	164.911
KPNB1	36.6131	27.6934	30.3347	47.1862	37.1957	37.8696	31.652	37.5792	30.2918	26.6029	33.9074	31.9709	45.0218	40.3912	36.04	40.158	32.9308	33.7451	32.2104	38.1277	28.923	30.3845	35.1292	36.1895	27.2236	25.6052	39.8226	49.5005	31.565	32.1934	50.6928	33.0023	58.2818	43.6438	45.9872	25.2309	50.7171	26.7558	37.5238	25.8062	35.8374	36.9187	63.5432	55.1179	48.0698	36.6864	38.8514	45.2888	27.0729
HMGCR	8.35324	4.60103	8.94596	10.5271	10.7908	11.456	9.95092	13.6286	7.62221	3.54539	6.90376	15.4214	10.9285	8.24631	5.76925	8.91774	7.85116	9.13293	2.99328	10.5834	5.98581	10.2423	9.89158	11.6679	5.10522	4.18434	10.0907	16.1096	10.8123	9.02185	17.6104	7.7171	10.6501	7.0905	6.52847	6.352	9.27878	6.00426	23.6973	4.05851	11.1179	6.97518	9.79479	11.1291	7.06261	8.72674	4.34482	10.7913	10.9172
FLOT1	37.4142	31.9673	50.6472	67.3744	39.3375	39.989	60.5171	23.5299	58.138	41.6656	32.9037	44.81	40.0785	46.3348	25.8404	46.3609	41.0114	32.0642	34.4035	41.5592	42.8859	41.4221	46.6958	50.139	46.009	45.3657	43.8469	40.7047	46.4729	43.6199	61.3733	51.3145	61.7892	45.1681	39.6082	79.2383	52.2162	51.1739	21.5194	63.4731	79.7738	54.3317	84.9766	104.341	70.6179	102.304	69.7312	77.6425	51.6637
SEC24D	6.22508	4.33556	6.03164	5.91542	9.93062	8.31551	8.89262	8.37273	4.06619	3.65586	5.55243	6.54803	12.1567	7.41327	2.86521	6.08732	8.53236	8.61305	3.09256	6.95324	5.44603	6.03898	5.42179	8.74216	5.24844	4.55776	7.74468	10.5969	6.43957	6.26932	15.6296	15.308	24.4681	11.2107	9.36868	7.20732	11.3426	14.3979	1.47698	14.5786	14.4689	7.69614	8.26998	10.3712	14.3006	12.1481	14.0861	10.6282	7.38443
MAOB	32.8048	88.0456	55.4363	60.3655	73.8635	42.854	113.581	29.644	97.0656	95.4846	70.137	65.5816	28.2087	66.1535	88.2117	42.2667	86.9236	28.4433	94.4323	31.0374	55.2257	66.5475	38.7393	37.868	53.3492	64.856	27.6768	19.5068	68.2563	68.3335	34.4963	30.1562	122.97	86.28	1.54561	10.8328	13.7072	38.3919	1.59858	1.81082	0.488006	95.7619	60.7943	9.9607	8.0005	17.7518	47.11	31.1862	50.6915
GSTM1	11.1825	14.0711	12.3457	0.270963	0.0747138	0.0331115	22.9408	0.0834147	0.0466789	19.3186	0.0311977	0.120967	0.0262766	15.4292	0.0561331	9.65282	0.0424701	13.0966	0.0372149	15.6528	24.3651	19.523	0.00797426	22.0892	0.0780652	1.40851	9.35091	17.308	12.3482	0.0399449	0.0503704	0.0223441	0.0508289	0.0565288	1.20673	71.4152	0.301438	3.84956	0.0101086	16.7354	8.9797	0.0526601	15.6411	0.0926471	0.0268965	16.7774	2.33952	0.0138337	0.0500196
MIR26A2	1.37241	0.172104	0.752438	0	0	1.48529	0.469248	1.15131	0	0	0.155493	0	0	0	0.239807	0	0.158757	0.942438	0	0.188595	0.542743	0.169079	0.476937	0.162303	0.700356	0	0.671397	0.387323	0.940415	0	0	0.167049	0	0	0	0	0	0.146277	0	0	0	0.449939	0	0.369412	0.268112	0	0	0.620538	0
CD48	4.05518	1.34676	2.67697	2.63338	4.3312	3.18198	4.13552	6.21297	3.02038	2.88842	5.26208	1.21203	2.52011	2.80846	1.42741	1.61676	9.11578	2.64942	0.590103	3.95325	1.42035	2.22106	3.67098	3.21889	1.91667	1.52841	3.25999	3.53441	3.32161	2.45184	3.66795	13.1921	9.54301	2.11439	9.51931	5.02861	1.18886	4.93518	2.13288	23.04	1.91189	4.80806	7.06347	19.8467	1.82978	2.26363	13.2591	13.501	0.729181
CYP7A1	0.0455918	0.0392047	0.0857014	0.0839024	0.148448	0.0563906	0.0801698	0.0819574	0.0529977	0.0629795	0.0132828	0.0727104	0.134251	0.0591818	0.034142	0.032984	0.0361643	0.0843402	0.0528157	0.0483316	0.0540903	0.0577734	0.0203709	0.09243	0.0465322	0.0514022	0.0908093	0.0955834	0.0803337	0.122451	0.00779848	0.0285399	0	0.0200566	0.0152231	0.0162078	0	0.0666429	0	0.020166	0.0164912	0.0128118	0.00791844	0.0105188	0.0152687	0	0.0148116	0.0176696	0
PIKFYVE	5.71515	7.31779	6.99618	1.80516	5.61573	6.91662	4.3103	8.78827	1.73021	4.99635	6.64166	5.81025	5.67321	5.1487	7.73616	4.85796	5.12519	8.26582	5.15518	7.27165	6.28804	7.33339	6.42253	5.93694	4.92603	4.475	5.63088	9.31721	7.60875	6.52331	3.74753	4.26456	2.94687	1.54581	3.95102	2.51454	2.57177	4.15399	1.75818	3.22199	4.93288	3.95325	4.37126	5.50312	5.64282	3.1843	4.05802	2.49109	3.99421
SAR1B	6.2515	9.20178	6.62047	6.42693	5.92715	7.42955	6.27404	9.63304	6.11084	6.05515	6.58374	8.43433	4.47651	5.61978	6.4843	5.65907	6.76086	8.19491	7.33055	6.9391	7.76613	6.98148	6.54677	7.62318	6.84552	4.79959	7.36026	10.7036	6.23043	7.23249	7.22503	3.72082	7.01244	4.86266	4.38103	6.37334	3.6716	6.20473	4.52592	3.52536	8.11041	7.26215	7.95835	4.01504	7.32361	7.42935	5.82896	7.51076	6.30367
GPLD1	0.746049	9.56043	2.55269	0.184498	1.11072	0.765139	0.276455	0.638964	0.30989	5.57104	1.41528	2.14757	0.697774	0.68224	1.47833	0.577606	0.200617	0.646046	3.39549	1.08211	5.9502	0.664079	0.712642	0.831476	2.15674	1.84447	0.378352	1.93134	1.07596	0.697637	0.154337	0.373695	0.0830622	0.0384903	0.109554	0.174962	0.958725	0.129892	0.531707	0.12497	0.197801	1.79793	0.204199	0.693914	0.201452	0.271873	0.124359	0.0989026	0.0255437
APOA1	0.0674638	0.0304566	0.0739757	0.231753	0	0.0438076	0.0692009	0.0339571	0.0274479	0.052188	0.0275171	0.112972	0.092706	0.0817352	0.0282918	0.0683307	0.0749191	0.0238257	0.098473	0.0445	0.0480236	0.0698163	0.0140669	0.0382962	0.0413132	0	0.0594073	0.0456954	0.0554739	0.0704645	0.0323111	0.019708	4.10663	0.108029	0.0788415	0.0895377	0.00932894	0.0258861	1.17692	0.194957	0.0911033	0.145978	0.508526	0.076269	0.0632623	0.195655	1.58024	0.366048	0
SCARB1	13.5074	12.3912	16.2727	12.0916	16.1903	11.9993	12.1901	11.7248	9.47734	18.1133	13.4883	8.45588	12.8458	9.64787	8.49884	14.9933	13.5044	9.07984	7.54375	10.1875	23.2605	11.3074	11.7404	9.69187	17.7835	11.4366	9.64969	7.29214	16.1439	11.6765	7.78639	7.29793	9.51719	20.7944	12.2176	8.42901	23.4558	7.56824	29.6901	16.7866	13.9037	11.2345	5.42267	14.6414	8.22477	10.3489	11.4358	9.3912	1.0767
NCOA6	9.43336	6.03933	7.75273	5.31077	9.25301	9.34433	7.75517	10.0842	5.7728	5.37456	7.09691	8.83375	10.2144	9.52759	5.57749	8.91994	7.62325	7.59369	5.52901	9.22967	6.74784	8.47615	9.44969	8.45736	7.41166	5.83515	9.05924	10.8996	8.5162	8.0915	14.8799	9.67662	6.91349	10.1973	12.5655	5.49394	18.0785	6.1453	11.0619	7.87424	10.5579	9.08117	11.8444	14.6692	8.90455	9.87699	7.4093	6.28756	10.705
AGO1	5.63319	4.6525	5.51313	3.9152	5.27891	5.86093	4.58527	6.09783	3.36837	4.18697	4.81569	5.9633	5.40409	5.9177	3.53133	5.78713	5.34003	5.5853	2.6008	7.01248	4.31457	5.47671	6.15117	6.0613	4.39041	4.51874	6.16011	6.20691	5.92594	5.63146	4.51505	3.68063	5.20895	3.24623	3.53382	2.67896	3.6979	3.46992	3.93524	1.73893	4.99227	4.31594	5.40932	4.18284	7.27584	4.05617	3.91302	3.45317	4.74216
HDAC3	14.3096	6.93961	11.2916	14.6756	12.8741	11.7463	12.5843	12.3036	13.6307	7.68272	8.33158	13.351	13.0061	14.2253	8.27325	13.6993	15.1095	10.7574	6.73893	12.1509	8.49098	11.6234	13.8156	12.5324	10.7175	8.21324	12.026	13.7747	11.9064	12.5974	9.92799	10.2324	13.7553	10.0243	10.3131	16.1752	11.176	9.19888	9.57921	12.5248	10.372	12.2256	10.739	10.9488	14.3172	12.3775	10.9778	21.3371	13.123
VLDLR	2.44209	23.4459	9.22456	2.91975	2.94302	3.4601	2.05335	2.93405	2.14074	29.5823	4.00137	4.88065	4.27959	3.88219	4.10252	3.71541	4.85645	6.4569	20.1319	3.29427	15.3457	4.33728	4.12252	3.25252	15.4083	6.0699	3.79394	6.50424	4.62403	3.92813	0.720539	3.17484	1.4752	1.26076	7.45343	1.43352	12.6557	1.80645	4.27157	3.25933	2.49697	2.12467	0.947983	0.357189	3.89464	1.81784	7.59585	1.00838	0.53817
SEC24A	7.81248	9.33735	7.17099	3.19945	8.25914	7.98437	6.68351	12.2661	2.42624	5.80253	6.09631	7.33007	8.11678	5.51433	6.4507	6.02113	5.74833	8.54045	5.92198	6.94312	8.10067	6.554	6.25336	7.7056	5.35932	4.89943	7.93369	12.9068	6.9696	6.76932	9.81592	5.11711	6.22896	4.82471	5.79671	4.51727	5.79452	7.89348	3.22656	5.25419	8.11382	5.9335	6.53324	6.79993	12.8635	5.63082	8.0186	5.78124	7.00281
NR1H2	14.56	10.5315	19.5413	22.4891	14.3135	14.4167	19.6769	7.41278	19.9647	16.3216	13.7262	16.1886	14.9847	14.1522	12.8388	18.4443	12.362	9.04922	12.2636	12.2625	19.0537	16.7457	17.3413	14.1493	16.7257	21.2391	14.2271	10.6601	16.6704	16.4963	10.9419	10.1923	14.5747	12.2843	15.1189	22.7366	15.8825	15.8101	17.0571	21.0452	18.7787	14.5621	14.4588	13.1919	11.4677	16.3075	18.9423	19.2871	26.2927
APCS	0	0	0	0	0	0	0	0	0	0	0	0	0	0	0	0	0	0	0	0	0	0	0	0	0	0	0	0	0	0	0	0	0	0	0	0	0	0	0	0	0.0525369	0	0	0	0	0	0.117965	0	0
INHBA	0.604573	0.259116	3.20835	0.273845	0.736461	0.900007	0.630606	0.693351	0.464442	0.419334	0.936429	0.719068	1.16555	0.800973	0.866514	0.643346	1.1296	2.78828	0.217202	0.74036	0.659766	1.67445	0.47871	0.640764	0.62225	4.77471	0.606503	1.01942	1.29351	0.420976	18.259	7.64016	7.8674	9.53959	16.456	8.95491	3.37049	12.0801	1.71938	20.4433	17.4931	11.2451	9.40641	9.85052	17.8718	25.1018	9.17742	11.4673	27.5198
LRP6	12.9293	8.22902	8.34823	3.54176	15.3017	12.3694	10.3566	14.5637	3.09488	6.18639	11.2735	9.47424	14.1917	11.1602	7.19072	14.611	8.14559	11.5631	3.67321	14.1685	8.48784	9.1863	10.8751	10.7345	8.61268	6.1391	12.3562	13.5581	11.2184	11.7999	6.44297	11.2819	4.48746	5.36892	5.52174	4.28315	28.2562	10.2582	4.48803	3.93452	3.01518	4.7952	3.44843	2.98388	5.25506	3.22358	3.72185	2.65072	7.42284
TM7SF2	5.88588	21.4688	10.157	8.53365	5.70288	5.54019	4.01339	7.09431	13.3497	17.9411	27.3263	6.33585	8.80283	5.02038	54.1245	11.0893	3.10303	5.32942	31.1521	5.78736	16.3606	13.6734	9.19866	3.92041	12.6072	24.6795	6.67319	8.9548	7.67233	8.21457	16.3597	10.3635	34.2546	8.42364	0.744515	8.34766	2.46354	0.695847	175.053	1.14627	4.63937	5.25669	5.09959	3.86517	12.3511	4.4637	3.90402	9.39111	4.47343
LMF1	2.53678	1.03777	1.62241	2.97377	2.76341	2.46002	3.1048	1.39393	2.54226	1.47359	1.05501	2.12768	2.80206	2.33498	1.24782	2.63319	1.40272	1.02612	1.42881	2.03774	2.58049	1.95797	2.75665	2.48889	2.07938	1.82033	2.48832	1.69269	2.29638	2.23035	2.04264	1.29021	1.70284	1.95618	1.03366	4.06525	1.18919	1.54617	1.19053	2.48085	3.48437	2.17138	1.29664	2.3142	1.24192	2.89002	1.2525	2.045	1.90771
APOC3	0	0	0	0	0	0	0	0	0	0	0	0	0.0381101	0	0	0	0	0	0.035983	0	0	0	0	0.031486	0.0905773	0.0291833	0	0	0	0.0231735	0	0	0.0589756	0	0	0	0	0	0.234576	0	0	0	0	0.017916	0	0	0.983878	0.662099	0
NSDHL	9.25067	11.0453	10.0908	17.4639	10.7715	10.0949	11.2761	7.55847	15.8615	10.0993	10.5225	12.1791	8.81302	10.4281	9.56728	9.78879	11.0774	8.57827	16.931	9.17504	11.2948	9.35694	11.1597	10.3344	9.6478	8.66061	9.69153	9.29653	10.092	9.67219	20.101	17.1183	18.3591	11.6674	26.8639	9.42209	17.7769	7.63338	34.6671	7.84851	10.7161	10.8689	14.9215	20.9254	11.5202	24.139	15.2142	13.5536	17.3324
ARL4C	40.8213	5.95129	20.9633	37.7467	28.2844	34.1472	26.5889	36.4258	18.5592	4.37969	12.6579	26.7741	26.7777	37.1196	5.38104	26.8607	36.4677	22.379	1.99951	24.3966	19.4268	22.1516	30.7184	23.5196	24.1545	6.9149	39.7262	18.4039	22.3356	26.8344	15.4899	17.0777	14.3432	10.5625	34.982	16.5017	16.9159	25.2635	9.47249	28.3687	9.6377	11.6643	10.8851	12.2406	11.9089	12.0156	13.6647	20.289	13.3592
ABCA1	3.61759	13.9549	11.9003	1.37022	3.15834	4.2669	2.87552	7.52092	1.56343	12.0542	16.7037	5.29625	4.35586	4.68982	23.5052	3.244	5.04873	12.7999	14.0198	6.60619	14.7536	9.63276	4.31512	4.11405	7.51745	11.7858	2.88074	8.09413	8.099	7.84697	7.68709	2.55916	3.26911	4.24229	3.64606	3.91352	4.60916	5.14767	1.74282	3.88037	2.86751	4.34059	2.2886	3.18918	4.79794	3.1257	3.14137	4.39964	3.92631
MLC1	0.111785	0.0336438	0.235345	0.0624013	0.0436773	0.0387136	0.0275193	0.0412616	0.0591245	0.129711	0.176301	0.0374382	0.0384028	0.063202	0.070318	0	0.204829	0.218447	0.0688927	0.00737352	0.0530491	0.0892416	0.116543	0.0602828	0.132346	3.47596	0.0524993	0.11105	0.067407	0.046703	0.0348001	0.143685	0.0505142	0.143201	0.752475	0.126107	0.00618311	0.0314545	0.957329	0.802979	0.0754777	0.835587	0.0434897	0.0686038	0.0262059	0.0389034	0.0813484	0.0930013	0.0584823
AGO3	2.64099	2.03063	2.42298	0.953576	2.24888	2.40733	1.76018	3.7074	1.00991	1.44458	1.96252	2.20851	1.75751	2.06511	2.04054	1.69158	1.90563	2.77897	1.70629	2.93189	1.60366	2.42024	2.42906	2.11358	1.52755	1.75019	2.29288	3.39575	2.30769	2.47283	1.2218	1.3055	1.18425	2.00576	1.86599	1.32522	1.25116	1.36441	1.11938	0.926241	1.99123	1.46934	2.11303	1.37976	4.5445	1.33066	1.514	1.01738	1.91432
SCD	7.31711	93.8151	825.23	96.2329	53.6232	70.3165	35.2781	14.8798	87.3672	257.382	35.9689	167.236	186.861	18.8703	1071.88	5.1065	10.3486	622.674	3840.92	37.9623	357.683	235.501	50.2763	55.8813	1278.31	1510.96	8.98497	349.246	327.917	102.598	1189.19	59.2688	153.128	93.7577	37.6384	14.5793	37.2172	30.874	899.562	13.0104	119.539	82.9909	184.989	70.4757	120.171	75.8072	6.98359	50.8874	136.983
MIR33A	0	0	0	0	0	0	0	0	0	0	0	0	0	0	0	0	0	0.163902	0.225806	0	0	0.205835	0	0	0	0	0.204338	0	0	0	0	0.813456	0	0	0	0.230981	0.192528	0	0	0	0	0	0	0.224859	0.326397	0	0	0	0
AGO4	8.90751	5.57222	6.62171	3.25271	6.48819	7.909	5.84716	9.77477	4.13878	4.77832	6.69698	6.79123	5.77684	7.38889	5.72685	6.79929	6.22095	8.3804	4.21944	9.02736	5.32631	9.40458	8.71048	6.74824	5.66145	5.56787	7.57449	8.77662	8.9934	9.63786	3.77991	3.8136	4.72285	3.15253	4.70277	3.87312	4.22096	4.52805	5.56987	3.6811	11.104	5.92902	4.8281	4.17186	7.04122	2.86013	4.64481	3.29235	10.0918
APOA2	0.0406639	0.0305963	0	0.0218265	0.0220672	0	0	0	0	0.0393205	0.0414649	0	0	0	0	0	0	0.0239349	0	0	0.0482438	0.060117	0	0.0144269	0.0207513	0.0267437	0	0.0344287	0	0.0212363	0.0608612	0.0296976	0.0135113	0.0250442	0.190087	0	0.0421727	0.0910169	0	0.188856	0.0171602	0.0199973	0	0.0164183	0	0.0196553	2.95919	0	0
NFYB	10.8862	11.2305	9.11003	6.15118	8.5038	9.85996	8.35102	11.8676	6.90074	6.82653	9.95158	10.1383	7.94451	8.57589	7.82827	8.05753	12.3561	10.5083	6.37246	10.2289	6.61411	10.8956	9.2841	9.02843	6.79781	8.39876	9.96	11.0245	9.01629	10.0422	9.04021	6.05906	6.2656	13.7244	8.84842	7.33212	5.33414	7.79732	6.48655	6.97808	8.2718	7.64897	10.1054	9.73306	5.91209	9.11845	8.13316	7.23961	12.6511
ERRFI1	144.676	26.4096	40.6216	20.6605	85.1076	103.424	82.1811	53.064	22.4375	35.6311	36.7318	47.2231	24.8511	33.3797	73.3568	35.03	35.1135	62.3657	33.0334	41.6979	57.6524	34.0341	29.8317	40.6788	87.3642	43.7776	37.5556	26.1722	22.2995	152.19	8.4883	41.0806	18.8137	24.4526	19.6969	29.2179	17.9971	97.6173	8.93542	26.7936	19.3853	39.9934	32.0201	14.9334	28.4503	12.2778	24.5976	22.1526	28.8059
RXRB	16.013	8.1983	16.4247	14.4329	10.049	16.3965	14.8567	9.05009	13.9941	11.3559	10.4158	13.9577	14.6747	15.3209	9.09039	16.8691	10.6889	10.0831	11.0694	13.4617	12.6827	14.7135	19.4488	15.2194	12.3613	12.2753	14.9949	12.2947	17.3305	15.4198	11.1858	15.4675	11.3318	6.01328	13.6385	15.0107	21.3601	9.45369	9.48346	22.1872	11.9348	10.5816	9.35568	15.4836	7.93993	15.736	14.4236	12.0872	9.38096
GPS2	1.57367	0.69733	1.52777	0.500793	1.5527	1.81754	1.21862	1.4245	0.550415	1.01044	0.727281	1.17467	0.876101	1.13038	0.626028	0.926094	1.17426	1.02878	0.696059	1.11802	0.98885	1.8943	2.38638	1.31965	1.26967	0.777246	1.45147	2.29961	1.96912	1.16941	0.435682	0.763158	0.496013	0.56696	1.02493	2.60555	0.537569	0.616552	0.493225	0.93725	1.14444	0.581178	1.27044	1.36619	0.758246	1.19058	1.19526	0.719977	0.664381
ADIPOQ	1.84098	637.036	148.843	6.65774	79.6889	18.7926	14.1757	90.7802	67.7329	592.432	421.928	43.0069	14.5592	7.20347	868.448	1.75495	22.3638	179.757	692.647	32.6559	302.643	234.6	23.1014	5.66557	167.363	382.992	1.63825	66.9205	86.1871	49.1897	0.00498711	0.705712	1.12653	0.215479	0.423478	49.969	0.00575955	1.11606	0.110093	1.62061	1.33232	8.20951	5.84365	0.20853	0.0341751	25.7293	14.208	10.7347	0
PLA2G2E	0	0.0184162	0	0	0	0.0264892	0	0.0205328	0	0	0	0	0	0	0	0	0	0.0288134	0	0	0	0	0	0	0	0	0	0	0.0335435	0.0255647	0	0	0	0	0	0	0	0	0	0	0	0	0	0	0	0	0	0.0442677	0
ATXN2	4.14529	3.29331	3.61395	2.22204	3.60255	3.49079	3.30855	3.95524	2.58225	2.90559	2.81515	3.38686	3.54123	3.81064	3.20525	3.14682	3.46574	3.42451	3.56387	3.5418	2.95963	3.08048	3.53384	3.2222	3.74522	3.27768	3.64905	3.2209	3.63423	3.53892	2.88209	2.23881	4.00192	4.36118	5.19732	3.15254	2.3083	2.79645	1.95919	2.51058	4.76727	3.58066	4.64908	4.10348	2.76082	3.02882	3.98746	3.74363	5.03511
FASN	39.7027	61.2451	172.591	119.697	113.072	203.774	123.229	16.4701	483.182	80.635	77.5265	94.776	119.252	25.5384	185.105	58.3276	29.5347	68.3014	615.392	38.6885	378.331	38.3261	78.8113	234.632	97.7332	363.087	120.344	58.8826	231.662	62.612	455.286	18.0781	576.505	58.7781	28.8634	49.5509	14.039	115.452	121.32	16.6607	63.4117	171.409	65.9886	72.7054	29.9884	50.0029	65.1643	110.433	61.2737
PAG1	1.0284	1.37839	1.07606	0.441598	1.05185	0.707408	1.33559	1.55582	0.418409	0.844421	1.2027	0.604848	1.10181	0.5825	0.851583	0.889788	1.31021	1.3235	0.479165	1.57802	1.14359	0.637785	0.835926	1.06985	0.720497	0.958361	1.05524	1.5112	1.34489	0.839289	2.99804	2.46195	1.51393	0.530317	2.35683	0.867516	0.431445	1.44687	0.596639	3.68786	0.832666	1.00976	1.71863	1.88892	1.64063	0.931828	2.34862	1.25785	0.569942
GUSB	14.0637	10.9295	15.8276	35.3257	19.4901	18.2573	20.1281	11.4386	32.33	15.498	19.3631	94.0523	18.0063	21.9205	15.4207	16.8525	19.5925	12.9779	11.9821	17.9532	15.6803	20.4608	18.1446	27.3181	15.5033	14.9282	19.8175	20.9294	15.7449	22.8181	13.4766	21.4875	17.4603	44.9443	13.6569	30.53	59.2008	17.3629	25.2275	23.0488	34.403	31.9439	72.0326	23.5605	30.0304	20.1888	19.2148	27.0027	48.5139
SEC24C	14.4358	8.05376	12.9159	10.3404	15.3474	15.1893	14.1159	14.7486	9.98646	8.56351	10.9952	14.9046	17.0901	13.9197	9.64394	14.3481	9.18214	12.8688	7.03078	14.9526	11.7824	13.3109	17.2956	15.6453	11.8024	10.3929	14.1689	16.1771	16.7969	12.6264	19.604	8.90315	14.0397	14.2687	14.234	7.82072	13.4205	11.6044	6.96473	4.57382	19.3108	15.1732	22.4865	12.4517	45.786	9.41394	9.92901	10.4178	15.7379
PCYOX1	29.1446	133.903	51.8201	20.7806	34.3141	38.0456	24.6003	39.7987	26.9972	86.0139	71.1059	38.3346	30.7825	33.298	93.6359	29.9434	28.082	57.4788	95.3364	44.2848	70.6535	42.1627	37.8207	49.9234	59.5582	65.0763	34.1555	54.9993	44.0326	39.2204	39.7169	22.7143	25.3015	22.7596	9.1308	12.6171	26.7295	34.8942	17.204	10.5771	30.0487	23.8005	17.8877	26.6482	19.1834	27.5196	14.4221	13.2903	20.2923
AIFM1	8.73508	9.96142	11.7131	15.404	9.95365	12.1707	11.428	5.97244	16.4335	13.1952	11.7972	12.2787	13.4968	11.2718	10.3644	11.7376	7.78918	10.6764	16.7494	10.5901	14.3556	9.18918	10.6398	12.4086	10.7659	13.3397	11.5916	14.0467	10.5613	9.89453	10.4311	14.1255	19.7394	22.5213	24.2335	11.5556	26.5769	9.29537	23.1731	16.0031	21.7543	13.2442	14.2022	30.8663	8.37228	32.7324	22.6533	13.0444	14.3664
FDPS	14.0563	9.77521	16.6257	27.9489	16.1757	16.7448	18.5422	9.68918	20.1842	11.5781	12.8436	18.2448	17.8776	15.5376	8.90703	16.5242	15.1577	14.8194	18.0363	15.1091	14.5244	15.4174	18.4096	15.7749	13.4021	14.7504	17.2999	15.5733	16.7494	13.861	31.6032	42.0775	14.681	26.4293	54.432	24.4252	32.0176	11.0348	68.8298	34.545	19.0558	19.8022	23.8181	19.15	22.1579	16.6259	28.0346	21.0763	17.9901
NFYA	15.2207	6.73712	13.5553	10.267	11.212	16.4126	12.3081	19.3411	9.38942	5.75747	10.8783	14.8072	11.4399	16.2935	9.84724	13.5576	15.0292	13.2293	4.46854	16.6152	8.03903	15.4287	16.5255	13.4438	9.95164	7.55995	14.7912	22.8739	17.9229	12.8172	13.2413	22.2614	19.1238	9.0885	19.0132	7.42728	47.2222	5.9776	21.9414	16.6246	11.2208	17.9702	8.83869	22.4526	27.5681	14.139	15.8164	10.8053	18.5952
UBA52	99.2365	79.3408	73.4943	153.148	89.6612	74.4499	93.1321	113.618	153.33	82.9537	102.772	74.8776	88.2568	97.5826	100.911	129.675	145.066	70.7341	64.8047	81.263	73.1236	77.966	94.3324	86.0211	95.4768	71.2814	84.9234	66.5965	73.5402	78.1946	73.3174	118.81	59.7194	106.962	86.896	130.252	118.721	60.7002	114.799	142.157	63.3742	87.7112	128.406	109.587	97.6379	74.8447	97.4952	129.845	107.159
CYBB	5.84273	10.09	11.8464	7.23753	11.952	9.62364	18.6212	11.2314	4.53777	15.6848	17.9517	4.81722	13.3342	8.60937	3.5296	3.33069	36.7596	26.9448	7.09107	12.9874	11.7816	8.94608	6.74354	9.95305	11.3013	11.2965	18.237	11.3109	9.78729	8.60264	29.9675	24.3619	27.6582	7.21292	22.6114	6.69867	4.77254	79.5381	3.08297	36.7411	13.0816	10.3225	22.1077	21.6716	7.34249	7.44984	18.839	19.9481	3.29535
PPT1	38.532	40.7683	57.4885	57.074	69.6756	63.6966	68.5085	64.8973	87.482	41.3896	53.597	65.216	52.1605	55.5316	31.8973	49.2872	83.5512	108.464	28.8614	75.0843	42.0739	68.0231	68.813	81.549	40.7385	40.6382	66.9868	68.5508	63.9892	56.2167	141.558	51.7227	74.9099	83.8286	52.4539	63.2977	39.7488	67.0895	26.4221	60.2995	129.02	67.7416	74.1834	81.2324	90.7463	88.9214	48.4985	67.8448	45.177
MALL	0.539949	0.634508	0.937994	1.25046	1.25766	0.722243	1.0268	0.824491	0.407273	0.481046	0.515529	1.0385	1.28178	0.937155	0.311665	1.4133	1.4022	0.849891	0.403414	0.70031	0.885321	1.17047	0.657802	0.516581	0.786381	0.917704	0.694505	0.554751	0.939524	0.430895	0.134387	1.55075	0.350753	0.12704	1.34001	0.437822	4.23658	5.164	0.120269	0.0688756	0.0819268	0.6146	0.12539	0.132274	0.476455	0.469194	2.91801	0.208479	0.277722
MBTPS2	4.29171	3.79597	3.62741	2.37521	4.32861	3.98783	3.40211	5.841	2.15416	2.90745	3.89195	4.02865	4.13327	3.77452	4.45659	3.52719	3.29245	4.78113	3.06307	4.48978	3.25828	3.97425	3.56556	3.67295	3.47079	3.06036	4.9151	5.54948	4.15312	4.36795	4.09239	3.21605	3.47704	4.27099	2.45493	1.95316	5.73818	3.24835	5.05752	2.23245	4.67036	3.46958	2.88362	5.7511	3.51936	3.49346	3.69544	2.37649	5.30166
RAN	34.3218	22.5285	27.8625	58.0051	42.1996	38.0154	36.6066	44.3127	58.009	20.2809	30.3648	38.035	48.9749	36.7787	18.8203	45.7011	45.6202	36.2201	24.6803	34.1038	28.6487	31.5872	29.4762	32.1184	27.5474	23.4762	34.4813	30.7123	30.6756	27.7421	38.0008	44.6497	73.2591	111.224	121.364	25.9826	63.377	31.6159	43.9546	65.1119	28.9307	40.6618	50.955	73.9171	53.5799	58.4674	78.4278	61.9741	78.9225
CSN1S1	83.2528	9.20241	1.34751	21.5055	0.0846841	14.3342	0.14006	248.14	0.0992026	2.28229	5.39697	0.0907343	2.04386	0.118163	21.7594	33.8634	0.0270774	0.218148	6.65933	0.73983	1.29597	0.634432	0.305046	0.110728	2.22976	3.33549	0	0.56152	0.160396	0.162991	0	0	0.0129627	0	0	0.210345	0.283221	6172.72	0	0	0.0164633	0.0383705	0.0237151	0	0	0.0188571	2.66158	0.0881983	0
APOD	171.13	507.315	334.283	776.456	863.772	280.686	223.189	429.662	439.133	263.395	669.089	1326.46	81.5695	315.991	483.469	183.064	881.855	500.856	469.957	453.953	436.44	393.013	313.107	355.338	623.931	375.146	142.578	825.339	461.744	308.542	13.707	56.9396	94.1547	35.4678	5.48831	254.996	18.4361	11.7672	3.21312	18.2594	6.95304	171.402	296.028	87.2161	4.57193	124.271	13.0367	112.151	29.0913
CHKA	28.9419	4.53428	7.24375	10.4327	15.9104	20.558	15.6112	19.8974	5.91278	2.97589	4.82098	10.7515	17.8254	15.4307	5.31521	20.1984	11.86	8.71603	3.7334	14.2975	9.01343	10.0045	20.2018	11.0383	11.1378	3.55266	26.3367	11.7709	8.63911	16.2638	10.3101	15.0998	6.44833	10.2829	4.39004	9.33571	9.89906	3.23583	19.1642	7.28341	4.73065	5.24956	5.80822	17.4282	7.61556	3.6219	14.1327	5.09555	4.80732
TNRC6C	3.49766	3.11412	4.82791	1.58174	2.84194	3.99032	2.97462	3.42247	2.63506	2.87471	3.76559	4.46462	2.16978	3.66287	3.97848	2.43389	3.86995	3.76362	2.67286	4.52281	3.35393	4.97439	4.69717	4.97599	2.53947	4.38582	3.04223	5.30974	6.00307	4.48987	4.61338	3.00108	3.64872	2.76305	2.56867	3.71851	1.57856	1.25784	0.741716	2.22903	2.84205	4.21254	3.85521	3.32531	2.76578	2.75304	2.34711	3.15039	9.80984
UTS2	0	0.0161438	0.0117634	0	0.0815043	0.174154	0.0550207	0.0359984	0.0109117	0.0103735	0.0291713	0.00998026	0	0	0	0	0.12658	0.050516	0.0521964	0.026536	0	0	0	0.0685097	0.0109492	0	0.0314893	0.0242212	0.0147022	0.156871	0.096338	0.109687	0.484779	0.0594642	0.0501486	0.0711902	0.0148346	0.0137211	0	0.387519	0.217305	0.0422054	0.0260853	0.0693034	0.0880232	0.072596	0.121983	0.126117	0.0467706
DGKQ	3.27444	0.951177	4.38746	6.71072	3.56649	3.79899	5.58735	1.37184	4.10126	1.8093	1.78445	3.99212	4.18352	3.1264	1.49558	3.52405	2.20561	1.60878	1.77751	2.29821	3.55458	2.72336	4.25616	3.24788	2.71857	2.36964	3.93476	3.21424	5.37758	4.01366	5.02928	1.69402	7.24474	1.41191	3.15802	8.17409	0.892755	3.12745	2.96846	4.75997	7.03798	5.90878	3.14435	3.96467	2.92279	5.49752	2.97156	4.82447	5.21643
LPA	0	0.00675654	0.00656435	0	0	0.0194367	0.00307032	0.0125551	0	0.00578874	0.0101741	0.00556929	0	0.00906613	0.00313815	0.00606343	0.00623256	0.0176184	0	0.00740396	0.00355121	0.00663778	0.00624126	0.00637175	0.00610998	0.0393718	0.0065895	0.0101371	0.0123064	0.00625278	0	0.00218603	0	0	0	0.00744869	0	0	0	0.0061785	0	0.00294399	0	0	0.00350855	0	0	0	0
IDI2	0.0282762	0.0106378	0.0310055	0	0.0153447	0	0	0.0118604	0	0	0.0288332	0.0131528	0	0	0.029645	0.0143198	0.0098128	0.00832175	0	0.0233142	0	0.0104508	0	0.010032	0.0144297	0	0.0103748	0.0319207	0	0.0295339	0.00846414	0.0206506	0	0.0174148	0.0495674	0	0.0195503	0.00904142	0	0.0291831	0.0119326	0	0	0	0.033144	0.0136676	0.0321518	0	0.0308191
JAG1	14.9675	10.1624	17.1207	9.01754	10.3999	13.2454	15.0457	13.4269	7.62343	11.5122	15.9893	11.9534	13.9183	16.1343	16.2916	17.8119	13.2887	16.182	13.1889	13.813	10.8313	11.9642	14.4379	22.9183	16.6664	30.1976	9.9756	12.3001	16.7357	13.0136	7.76915	17.8961	8.53708	5.74197	11.7454	14.8825	3.28141	7.88868	2.81779	28.1044	6.56522	15.6025	5.06933	4.12335	4.44674	11.5528	19.2692	6.53347	10.8855
ALDOC	11.7395	42.7333	33.4948	17.4913	17.5346	11.4694	13.0043	6.86458	17.2869	62.8943	6.67793	15.7868	11.9592	11.5344	22.3659	12.6813	11.7187	19.0689	92.2066	9.31692	31.5925	15.2019	11.9791	8.66989	17.7213	23.0027	9.27436	8.7153	17.9141	12.4193	3.15069	8.46336	11.3815	1.37813	3.09817	4.62673	19.7996	2.99628	3.95463	3.18985	2.94088	2.34282	1.21265	6.77734	3.9074	7.32692	0.999835	4.32597	9.92721
MAL	0.197807	0.208367	0.549481	0.481321	0.65838	0.31398	0.622228	0.254441	0.657243	0.726836	0.941285	0.564333	0.362425	0.426048	0.525369	0.293845	1.51936	0.853822	0.598843	0.543652	0.391133	0.877307	0.384954	0.59886	0.578743	2.39371	0.745126	0.186085	0.271087	0.413211	0.150002	3.30337	0.99026	0.0730956	0.955491	0.623507	0.209706	0.177099	1.81253	2.49065	0.02226	0.856027	1.3307	3.26918	0.108202	0.254965	0.539806	2.39697	0.0574923
FADS2	1.82448	1.69401	9.43735	8.70236	4.53344	7.07027	3.69287	1.20456	4.32652	2.35396	4.84859	15.5807	12.4668	3.21959	1.35558	2.58039	2.15527	5.17563	17.3003	1.47845	9.45011	3.35036	3.12842	12.7123	1.66647	9.785	3.76587	7.40642	7.86175	2.71375	205.639	29.5914	5.35116	18.9499	3.01397	1.21275	14.2784	2.18867	40.4775	4.40625	18.0033	6.31572	30.4715	2.07274	21.9188	5.58271	37.8629	1.60262	4.39875
CD9	67.6643	15.3989	54.2002	98.3596	87.0864	80.2136	69.4544	82.9952	95.3865	26.9026	41.7301	111.55	69.7482	86.9375	22.9464	71.4538	87.3302	89.5519	8.27912	84.6844	47.919	82.6499	77.478	78.0936	46.2282	47.8107	96.6482	72.9271	60.7327	90.3469	131.408	119.649	161.056	50.1241	88.0942	103.37	91.4607	121.636	101.271	220.635	73.9741	96.8759	71.8484	116.866	132.234	59.1121	34.264	82.1405	128.899
TH	0.00592466	0	0.0194896	0.0954025	0.0064303	0.109004	0.0243089	0.0149105	0.0602618	0	0.0161103	0.0440941	0.0305304	0.00598165	0.0124229	0.0180024	0.00822424	0.0348728	0.00960877	0.0293099	0.0140581	0.00437947	0.0432375	0.0546514	0.00604686	0.0311721	0.0130429	0.0501621	0.016239	0.0433173	0.507214	0.0519227	0.397653	0.036489	0	0.0147435	0.036867	0.00378886	2.41949	0.0489174	0	0.0874073	0.504212	0.698499	0.0763907	0.108822	0.0269468	0.150016	0.0129149
PLPP6	7.06808	3.7615	5.05238	7.34942	7.33838	8.85724	7.30363	8.46976	9.16738	2.99762	4.00628	8.69446	5.58277	7.01746	3.49642	6.68958	7.13889	6.73792	2.86315	7.40442	4.18119	5.35493	6.85856	7.52988	4.58277	3.39946	7.05446	6.26611	6.48452	9.21615	2.72331	5.26681	6.50554	3.47686	4.98047	3.92488	5.95633	4.82894	7.77139	3.25334	10.9174	8.78757	3.45948	6.47173	3.28947	5.26816	8.02199	6.29728	6.95681
ITLN1	0	0.0389932	0.028413	0	0	0.0280432	0.0132896	0	0.0263559	0.100224	0.0264224	0	0.178036	0	0	0.0131224	0.0449616	0	0.0840492	0	0.015371	0.00957696	0	0.0275794	0.0661159	53.4937	0.0095073	0	0	0.0270645	0.0620513	0.00946198	0.0430486	0.0398967	0.015141	0.0322408	0.0179156	0.00828542	0.136981	0.147086	0.0328046	0.0127427	0.141763	0.0104621	0.0151864	0.0125248	0.0736586	0.0351485	0.0282421
LCAT	4.25995	2.60497	4.30194	2.20011	2.8599	3.86571	3.02571	3.37102	1.67511	2.00299	1.89578	2.95528	1.63445	2.32043	2.34051	2.04614	3.01766	2.55051	2.95587	2.01571	2.44017	4.46368	4.44886	2.50855	3.51112	2.94608	2.69633	2.70197	4.42371	2.97393	1.06921	1.97251	0.637195	0.712256	1.69368	4.59006	0.850202	1.26383	0.415959	3.1048	1.00696	1.13025	1.36152	1.46583	1.61296	1.56377	2.22217	1.4562	1.24453
ABCA5	9.30019	5.79236	3.93889	1.65692	5.16661	7.1273	3.77902	8.66428	2.37046	3.28146	4.39352	4.74239	3.52407	3.85965	5.06886	5.40276	3.50771	3.40189	3.94193	5.4396	3.76802	5.40667	6.45485	5.0957	3.93153	2.4105	8.98487	4.88019	4.42662	7.61064	0.694991	1.35544	0.949999	0.825584	0.95393	1.11436	1.97782	1.8938	0.715971	1.3458	0.96623	1.59418	2.07533	2.07767	1.32821	0.835684	1.36648	0.882091	1.61701
EGF	23.0646	0.200559	0.725544	2.43728	4.08424	10.6397	4.43576	19.2462	0.88353	0.184971	6.2909	5.40878	10.8	13.4716	1.91016	23.1609	2.6989	1.88457	0.00508589	15.2628	1.82302	1.75476	11.9724	5.83209	7.1373	0.325861	10.0769	5.61103	2.74619	12.0927	4.92815	3.31164	0.698115	0.793784	0.139261	0.153472	1.13829	0.224608	0.0124333	0.0323648	2.04326	1.53906	1.28482	2.42339	0.599149	0.15764	0.620434	0.275075	0.259761
SEC24B	18.7093	13.6174	13.3216	8.59977	20.358	16.4671	15.0636	25.2228	8.91957	11.0035	15.0085	15.9053	14.1651	17.1684	15.269	14.7101	15.7554	15.9487	9.49048	17.806	12.2209	15.0027	16.3275	15.5195	13.0157	11.1134	20.2372	21.5197	16.8312	16.5076	16.6646	16.6778	11.5988	8.0242	11.8831	8.09864	9.87358	10.9641	9.0595	13.2187	15.8591	13.2995	6.16323	15.4766	14.0893	10.4349	7.46377	9.69462	16.7083
SORL1	9.70612	2.76959	5.50836	4.7087	7.89149	11.6324	7.93748	13.0337	5.1608	2.41682	8.39938	10.729	10.9825	11.9708	2.82338	8.77222	5.64307	11.4837	0.760245	16.4464	5.77586	7.91153	14.5696	11.6672	8.30316	3.09136	15.0236	9.11031	10.8987	9.45064	5.0804	5.31949	2.63387	5.58661	1.84606	5.29618	5.25393	12.5413	0.571858	2.53163	6.31513	6.82189	5.08409	8.03486	4.63536	1.99982	2.52856	6.95396	6.94929
PTCH1	2.47597	0.950654	1.67495	0.816786	1.79864	2.33245	1.14276	2.16938	0.905822	1.02464	1.93981	1.59235	1.59934	1.88946	1.70101	1.84741	1.73537	1.67686	0.778515	2.19139	1.37258	1.44415	1.99094	1.26465	1.33089	1.94828	1.87895	1.52632	2.06006	2.30669	0.186501	1.23736	0.214715	0.120538	0.715942	0.396738	0.554885	2.0485	0.625983	0.905977	0.067442	0.484083	0.726506	0.532108	0.120813	0.239581	0.821687	0.956148	0.469547
EEPD1	8.29673	6.93458	7.73271	5.63843	5.21444	8.24554	5.39572	4.26318	3.60054	10.288	10.4044	4.64291	10.6085	6.22737	10.8636	12.4183	3.26856	5.06315	12.6201	4.78496	9.19897	7.35185	9.81523	3.65658	9.80701	12.1019	7.0104	4.00284	7.48063	5.49839	1.9816	3.47691	1.41459	1.28905	1.51948	6.67168	3.61231	1.76184	7.42873	2.05377	1.17767	1.618	2.1157	2.70165	2.34646	2.8166	2.47454	3.21548	0.691283
SEC14L2	6.92142	0.555564	6.87139	20.9741	12.1184	16.3746	14.5483	3.97503	31.7127	0.304217	4.92996	27.2853	8.71266	8.89057	0.622656	5.3228	5.26517	3.47309	0.156197	13.5762	5.77402	5.33934	11.1519	41.3103	3.01768	2.15779	13.2842	25.2652	11.2014	18.5024	10.2612	3.01274	6.84811	10.2398	2.48364	18.9948	1.30514	4.80405	2.3717	1.4744	1.20302	10.025	3.67272	1.29618	1.79494	15.4056	1.59519	44.9836	13.4992
APOM	2.47694	1.35858	2.17029	2.37323	2.31147	1.79129	1.95897	2.34977	3.03739	1.23113	1.2432	2.47661	1.94839	2.232	2.31775	1.65298	1.91197	1.77133	1.42666	2.13772	1.44187	2.02773	2.32894	1.79863	1.77199	1.47678	1.94503	1.53529	1.76073	2.76846	0.491986	1.21724	1.60756	0.940967	0.987437	2.7939	1.60853	1.20652	0.581282	0.609232	0.722899	2.43618	1.09761	0.906617	2.36067	1.10774	2.67167	3.44361	2.11939
STAB1	1.89814	8.34389	12.4026	6.08767	5.54622	4.05354	15.8944	2.37481	1.74793	10.6687	8.8092	4.54125	8.66852	4.42457	3.05162	2.17066	13.3885	8.65391	6.04948	6.70458	12.3212	6.7606	4.90189	4.06891	15.7687	15.2859	4.79921	6.51338	8.94549	4.34232	7.11589	7.19762	4.59694	3.65574	6.61024	10.4631	1.57963	15.0458	1.06243	8.17693	5.23648	4.039	3.13944	5.18593	2.36317	4.826	14.4788	8.69902	1.60998
LDLRAP1	10.9828	4.66891	9.63824	13.5711	6.29429	9.03887	10.0861	8.422	10.2006	5.30827	6.00677	9.40928	8.99535	8.74136	4.50874	9.90517	7.22252	6.09992	4.93083	9.0379	6.32707	8.19474	9.68348	8.68478	6.90001	5.18848	6.39264	8.39953	9.41147	9.20308	7.12928	6.97316	14.6254	7.036	6.71084	10.8939	2.91681	4.7173	9.67347	7.73796	7.57486	6.4112	9.21045	9.83756	6.30114	8.26324	8.85301	8.37043	13.0763
CAV2	13.5988	74.4858	29.0685	6.82273	18.0865	17.1462	15.8043	22.8463	9.45543	52.255	25.9852	21.1058	8.22463	10.2006	65.4076	7.90393	19.3102	30.7763	87.9925	15.3365	47.0978	31.35	11.8204	9.77332	45.6953	43.3023	11.3979	21.7809	18.439	20.0393	2.267	3.96084	3.04918	2.24332	4.37669	7.75025	1.51526	6.92246	1.56551	3.42714	1.82159	4.9822	2.27321	1.47402	3.00133	8.82315	4.02812	3.57486	4.63822
LBR	7.38285	17.2122	10.3037	4.62977	7.53692	8.49244	8.51769	14.8336	2.78069	8.36176	13.3372	6.89893	9.39814	5.79704	13.3538	6.00069	12.983	11.5502	11.0075	8.37153	9.57425	11.682	7.3541	7.22258	7.6918	10.312	8.55025	13.8137	8.8707	6.59272	6.95373	17.5235	5.7344	13.2717	16.7605	7.90064	23.4328	5.5301	12.1144	13.4324	3.3716	4.27772	17.8317	10.7075	28.1549	6.59655	15.6799	6.07814	4.76433
NPAS4	0.196402	0.0168887	0.209206	0.0783114	0.0121808	0.0485842	0.184191	0.207127	0.142691	0.0325566	0.0419614	0.078306	0.057833	0.192625	0.0882466	0.119355	0.0856843	0.241114	0.0227521	0.0647746	0.139807	0.456276	0.0819038	0.0477807	0.0515449	0.184527	0.127652	0.0823514	0.230709	0.134805	0.00335945	0.209006	0.0111871	0.00345601	0.00655784	0.0744753	0.17847	0	0.00741614	0.0173743	0	0.0110382	0.177379	0.027188	0.02631	0.0325483	0.00638059	0.0050745	0.0611611
APOC1	10.4263	4.29827	20.0585	23.7258	13.62	10.5913	18.6678	11.9414	20.2414	10.5346	7.35303	7.71035	47.1591	16.3256	21.5838	8.18894	18.0263	14.1297	21.3648	16.9488	17.0547	18.16	9.47054	7.27633	9.84481	8.56112	4.95939	6.08767	17.5615	10.8411	48.2163	22.8093	83.569	38.0091	56.5455	45.392	6.85264	98.2583	81.4799	64.4834	21.2618	17.5465	96.6446	85.2522	21.6249	39.3363	59.809	162.699	5.95414
KDM1A	21.6565	8.98525	16.1414	19.1991	20.888	20.817	18.0657	21.6077	19.676	8.33061	14.2679	19.0619	21.8848	21.0367	10.8669	22.3286	19.0281	18.2134	7.79461	20.4824	12.3727	17.9708	21.4466	21.7533	13.9705	10.4997	19.5289	20.8879	20.232	19.5883	20.3939	16.805	34.4988	35.8398	42.735	16.4949	17.9089	11.279	42.1564	19.5563	13.7757	22.1867	29.9224	20.2113	34.8118	18.7246	29.6092	32.7457	32.3429
CD24	274.178	13.3224	83.0078	301.405	213.423	214.352	147.014	374.858	201.159	5.4651	71.5617	253.085	180.309	285.115	29.3668	261.961	246.599	447.514	1.14201	258.516	87.6037	118.28	223.068	138.623	70.0501	16.1413	263.171	152.853	150.576	242.789	157.919	915.612	536.302	70.5455	1099.36	59.7831	4004	171.371	406.442	224.935	84.7368	329.549	439.017	592.657	1313.46	124.412	313.316	285.788	261.144
PCYT2	2.81645	4.05803	5.31518	6.65104	3.31079	3.76867	4.01769	1.33209	5.9816	5.06699	3.63039	4.27882	4.28273	2.98979	6.47802	3.96153	1.84073	3.1319	10.5407	3.5327	6.37882	3.83432	4.28392	4.23216	3.59388	4.85155	3.37305	2.88226	4.8372	3.76517	4.8466	5.67022	8.10116	3.53954	5.33271	4.32816	4.15078	2.49059	7.92675	4.71812	3.85836	3.71538	7.22763	3.39685	2.7266	3.70838	6.29091	5.60779	10.0685
SORBS1	14.9319	240.077	51.0554	3.81483	19.616	17.838	11.9937	25.2255	8.75719	206.788	73.4575	19.5119	8.58716	11.1901	124.983	10.9471	8.93518	42.053	168.76	14.8858	106.064	39.964	16.9597	9.30612	99.8914	88.3414	12.3817	34.6151	32.7131	23.3033	3.04819	6.28391	1.80329	2.47517	2.33693	16.6404	5.09324	2.68256	0.570336	2.48172	10.4802	9.35004	2.85434	0.757193	2.23986	13.4736	6.00145	5.77028	2.04015
CD36	20.4218	545.963	138.363	7.91395	34.6438	21.8301	18.138	67.2363	38.4386	228.439	194.044	32.3652	18.3142	10.0435	490.186	22.6736	29.1762	90.7133	365.166	35.8877	261.833	100.567	36.906	20.0155	309.789	189.522	14.5816	89.1406	66.2078	53.364	1.33052	3.43208	1.21307	57.6109	2.05339	30.0697	0.640909	0.792023	4.67942	2.02122	1.63527	6.22504	3.10381	0.940274	0.921784	24.9627	16.1667	6.73016	0.165628
LRP8	0.53569	0.232537	0.48676	0.597185	0.998153	0.687188	0.480318	0.780931	0.466759	0.309709	0.44438	0.578513	1.29337	0.703474	0.198335	0.544471	0.825512	0.693461	0.217199	0.460218	0.482215	0.390441	0.495999	0.53295	0.521888	0.657811	0.545665	0.994852	0.729009	0.446049	2.51069	2.44994	3.01717	2.16295	4.23339	0.368224	4.78902	1.73325	0.643609	1.57162	1.15877	0.552665	6.1097	1.94357	3.79601	0.468973	3.98266	0.638565	2.64985
MYLIP	34.8862	16.8924	25.9168	17.6542	23.6931	26.7381	19.4615	22.7665	17.2942	14.8485	24.4305	28.913	14.135	20.7736	19.4597	19.6082	30.558	24.1585	19.5413	18.4797	19.7889	21.0909	29.9578	25.7655	20.819	26.3643	20.9654	20.5137	25.8541	30.3109	13.7328	9.81739	22.3791	13.9948	7.64755	11.5132	10.4331	9.88897	15.5723	10.6897	28.4923	20.2931	6.93928	11.3462	7.06902	22.0098	8.82385	11.7094	21.128
PI4K2A	6.0361	7.65113	8.59529	9.08451	7.14862	7.03889	8.9156	6.6297	7.18455	7.77486	6.57594	7.59961	7.8313	7.8446	4.98184	6.69901	10.9798	7.32983	6.04405	7.16654	7.32995	7.84213	6.972	6.90296	7.52285	6.26842	6.39838	7.26714	6.88934	6.48183	9.6163	7.91881	8.53145	6.78533	11.3584	8.62896	4.45879	8.51809	8.25617	6.58945	11.8729	9.0946	6.08939	11.2152	11.7257	11.7458	8.77745	10.187	13.1578
CRP	0.00953532	0.00717456	0	0.0614174	0.0103491	0.0103196	0.0391234	0.00799915	0	0.0184406	0.0129642	0.0266124	0.0163788	0.105897	0.0199938	0.00965786	0.0330908	0.0168376	0.023197	0.0157241	0.0339383	0.0140969	0	0.0270639	0	0.0125423	0.0279887	0.0161465	0.0392034	0.0896351	0	0.0557106	0.0380195	0	0	0.0237286	0	0.182937	0.0126019	0	0.0160957	0.00937839	0.0231855	0	0	0.0184359	0.238529	0	0
HSD3B2	0.0164501	0.00618867	0.0180379	0.0176593	0.223175	0.00890155	0.0168736	0.0137999	0	0.0159066	0.0167741	0.0229555	0.0847689	0.0166083	0	0.0166615	0.0285437	0.00484129	0.00666979	0.00678169	0.0195164	0.0182397	0.0257252	0.0700347	0.0167894	0	0.0724281	0.0603534	0	0.0171818	0.00492413	0	0	0	0.0288365	0.0136453	0.00568682	0	0.0543512	0	0.0138839	0	0	0.391867	0.019282	0.00795129	0	0.00743796	0
ELOVL6	0.916316	1.01041	5.22015	2.50158	3.07501	1.81809	1.28292	1.29883	3.87805	0.774017	1.62709	2.13849	6.60338	1.79443	4.37548	1.38414	1.59545	4.29619	101.48	1.82367	2.17424	1.42085	0.980017	1.45358	6.61639	11.1904	0.881088	2.22341	9.5338	1.04508	8.23968	2.88642	0.699916	6.62941	5.39426	1.96792	1.05955	0.823418	1.18665	1.77455	4.4869	6.27757	2.34971	5.55378	2.42281	1.59091	1.88322	4.75987	4.4598
CYP51A1	0.716858	0.31582	0.868795	1.17458	1.54072	1.11269	1.31583	0.739843	0.85866	0.328347	0.660446	1.23289	1.45007	0.885645	0.459836	1.1512	0.314241	0.857772	0.340372	0.968253	0.800126	1.05979	1.03746	1.49586	0.515039	0.545902	1.01056	1.24582	1.66754	0.970411	3.05498	0.688862	0.510854	0.714533	0.556666	1.09929	1.32062	0.702734	1.4772	0.554887	1.33743	1.17819	0.114676	1.03588	0.845795	0.898164	0.552345	0.558698	1.3262
GPER1	1.07997	5.49989	2.7364	1.60476	1.6357	0.917869	1.30805	0.706358	1.51428	6.47815	3.55467	1.18067	0.786044	1.62013	4.38186	1.82308	2.01156	1.45451	8.06986	1.47403	4.31437	2.06116	2.37272	2.48943	6.053	8.3226	1.04323	1.04697	3.21933	1.61872	0.306838	1.05163	1.96247	0.221711	0.228177	1.43738	0.236242	0.253628	0.443508	1.17128	0.360479	0.98418	0.259631	0.359675	0.836774	4.00505	0.860287	0.469	1.54285
SRC	9.89202	1.44165	6.31918	10.4501	6.95438	6.99885	9.59216	3.40657	10.832	3.54459	4.02062	7.25985	10.3837	8.70653	2.02123	9.87471	4.63901	4.60029	2.35347	5.98362	4.31023	6.76316	8.09863	8.8044	6.00912	5.01704	5.70687	7.25518	8.3416	8.02049	14.6203	11.1901	151.32	7.74987	20.4648	7.18281	8.045	10.8169	10.867	24.1834	8.48427	6.53581	23.7856	36.1568	9.6172	15.7025	9.79541	9.71908	11.4291
LIPG	0.974458	0.0154358	0.0996212	0.976873	0.617079	0.206164	0.626785	0.601116	0.113275	0.0283388	0.166356	0.453955	0.465651	0.682025	0.0937134	0.556568	0.167814	0.551145	0.0166358	0.490532	0.269467	0.183057	0.226101	0.174681	0.303602	0.0327667	0.236566	0.414381	0.323321	0.423956	0.0350908	1.25745	0.182097	0.818553	0.530869	0.290506	0.71731	100.01	0.203344	0.837841	0.0123676	0.484254	0.318894	0.35617	1.22809	0.160074	0.409884	0.490297	0.229987
SAA1	36.2172	1045.42	1320.97	148.346	112.99	135.338	404.679	78.5687	86.5764	632.85	228.225	188.49	43.7025	132.747	568.949	53.4721	71.681	107.194	540.149	153.347	1958.24	238.029	249.776	106.519	1374.11	311.962	154.54	406.526	179.915	351.943	1.18787	143.128	30.3934	13.0554	22.1018	107.876	124.526	399.168	1.9584	17.2118	5.59624	40.5122	19.1456	0.14197	1.05983	163.599	69.5967	33.7508	15.494
MIR301B	0	0	0	0	0	0	0	0	0	0	0.167455	0	0	0	0.258253	0	0	0	0	0	0	0	0	0	0	0	0	0	0	0	0	0	0	0	0.287872	0	0	0	0	0	0.207902	0	0	0	0	0	0	0	0
MSR1	1.42406	4.70603	3.79725	0.760406	1.95401	0.785233	3.20653	2.48831	0.783017	6.26909	3.20016	0.720752	2.96996	1.26641	0.843191	0.724914	5.86377	3.63801	1.40409	2.18608	3.2798	1.62898	1.27183	1.41709	1.97305	2.16753	3.01948	3.50118	1.87072	1.19197	16.9258	3.29607	7.62955	4.54733	13.2218	4.31085	1.44374	11.4977	1.31645	7.47556	8.18292	2.11907	5.40926	4.32569	6.81522	7.44205	7.2656	8.34947	2.85762
LINC00339	17.608	9.79687	9.55766	9.42945	11.6861	11.4776	11.9302	15.258	12.4888	11.4944	8.23679	10.4938	11.9823	10.0671	12.8586	14.1308	13.1296	10.1259	12.4951	12.7604	11.6217	11.779	15.122	9.68893	9.81876	8.82062	10.4656	13.998	9.57849	13.4587	6.46223	10.3073	13.5842	13.4621	9.11407	14.3708	5.8679	8.36122	6.43738	8.17426	3.63274	10.5502	10.1213	8.74914	8.19246	6.82185	14.3295	10.7252	12.4414
APOC4	0	0	0	0	0	0	0	0	0.0791211	0	0	0	0	0	0	0	0	0	0	0.0213792	0	0	0	0	0	0	0.0190274	0	0	0	0	0	0.0172311	0	0	0	0	0	0	0	0	0	0	0	0	0.0250664	0	0	0
PLTP	19.743	58.76	73.2622	51.5772	32.8272	26.8497	65.7955	19.531	44.0235	67.1577	87.7086	27.0687	51.5767	56.5847	44.5684	38.9212	88.3372	50.8093	46.0674	35.8861	49.0353	54.899	28.9079	30.8992	103.059	69.3534	18.0334	27.8958	58.5181	38.6044	28.5419	21.1779	25.2098	51.3664	22.1801	34.7983	3.64916	29.7197	26.2823	49.009	12.349	18.3322	19.7741	35.4635	16.583	25.2919	30.1269	35.5023	8.96671
LCK	3.37779	0.393999	1.60899	1.84701	2.02976	1.94302	3.39393	2.86258	0.994997	0.873583	2.35489	0.599569	1.26518	1.54537	0.56709	1.84756	3.47069	1.34126	0.237979	2.19198	0.955774	1.56106	2.95761	2.01296	1.08651	0.794741	2.47446	1.87084	2.41314	1.52661	1.84306	9.92628	5.69771	0.54223	6.96015	3.241	2.598	1.79581	1.8556	16.2785	0.577943	3.2656	6.22638	10.1623	0.876843	1.26832	6.85708	12.187	0.338677
GRAMD1B	0.914469	0.224915	0.411877	0.367342	0.689424	0.544859	0.714102	0.625264	0.760113	0.150229	0.414437	0.477511	0.993141	0.744569	0.212365	0.848537	0.59512	0.417875	0.0669791	0.512393	0.233318	0.215147	0.524874	0.470263	0.293046	0.230223	0.499321	0.354101	0.81663	0.581303	0.355561	0.61184	0.287514	0.148977	0.448162	0.199017	0.119655	1.22244	0.109161	0.8687	0.167641	0.210831	0.372985	0.433539	0.311196	0.163499	1.4289	0.480171	0.132894
LDLRAD4	5.31962	3.61871	4.16236	2.38641	5.13777	5.46186	4.21122	5.17816	3.41671	4.84789	3.69733	4.59158	4.51558	4.99113	2.00969	5.37288	5.29636	4.53882	1.34433	6.30883	3.95948	4.0924	5.797	5.76934	3.89298	2.2967	5.38516	3.97783	5.24935	6.50702	7.94534	3.30478	3.15263	3.71968	2.1062	7.12675	2.89088	5.92039	0.474251	2.99714	17.8865	11.4925	12.231	5.97319	9.41224	4.7325	2.32433	7.71246	15.3322
GSTM2	7.68041	4.03127	5.20004	1.94811	4.32808	5.52013	4.1315	6.37765	2.43965	5.50684	2.6206	4.60396	3.20765	4.15165	4.09018	3.79562	2.61124	4.34208	4.63351	5.56278	4.30848	6.41268	8.09516	5.38248	3.99471	3.40722	5.55095	6.71807	6.1063	6.06716	1.18737	1.42692	0.352961	1.26044	0.379325	9.9025	1.20224	0.90982	0.356547	0.630833	1.68995	1.49878	0.966048	0.992257	1.19821	1.28161	1.09284	1.27511	0.551335
SREBF2	23.7673	12.0406	16.3149	31.9694	25.9558	33.1626	25.6624	17.7755	21.5213	9.61768	13.2066	25.3348	34.4052	17.4502	12.3629	32.939	16.3797	19.8978	12.5457	23.3972	18.5149	18.1813	31.8084	30.958	16.7919	14.1898	27.9095	14.9207	29.1714	18.8573	33.0486	23.7861	25.3286	12.2703	11.695	7.84126	21.3813	13.271	14.8385	7.6176	13.9267	18.4173	26.0734	32.9277	16.0543	11.0678	10.9857	12.3973	19.1375
STX5	24.2108	17.1021	24.2701	28.5493	22.2394	23.4843	27.9952	20.7031	27.2146	18.1674	19.2421	24.8835	20.0184	21.6675	16.5113	24.0994	22.5116	19.1611	15.9603	21.6678	18.2503	23.39	29.0752	25.0319	23.8587	16.2364	21.3458	20.854	24.7916	23.0648	19.7998	21.5051	25.4968	22.335	16.9226	24.0372	22.331	20.252	20.2288	25.1278	25.837	23.176	32.3223	27.7928	24.4871	27.5527	31.7979	29.0457	19.2807
TMEM176B	19.7671	37.3727	41.221	65.2758	36.9546	27.6763	41.2393	23.4322	22.703	27.8449	32.8747	28.1713	44.2769	37.856	21.5891	36.689	51.2939	32.802	9.87271	32.3805	33.7263	34.5485	31.378	26.7984	54.2321	24.762	22.4635	29.7019	34.2883	24.591	27.3067	52.0018	35.4529	65.2719	40.676	43.6737	13.5395	26.1268	9.21277	42.4554	111.753	38.196	45.6801	44.0136	15.3519	29.5367	43.4293	69.3071	13.312
HELZ2	2.32329	0.781186	4.52935	2.69236	4.27232	2.92109	5.12719	1.0099	2.15416	1.69529	1.77638	2.75986	4.86051	2.59643	1.29384	3.97082	1.48873	1.48841	1.21897	1.91165	3.67829	2.8603	3.08123	2.72081	2.14042	3.67383	3.09774	6.15775	3.83212	4.01832	3.34234	2.24216	9.78833	1.4446	7.38978	5.36673	7.93145	2.73322	0.742887	6.67735	7.23999	2.8661	7.50382	6.19917	11.4884	7.5476	27.2193	4.41937	3.50935
CLN3	5.17637	2.01011	4.76673	9.19108	4.50472	5.54199	5.63411	3.50694	7.49543	2.83541	3.56248	5.67853	4.75777	4.1861	1.97628	5.62387	3.92503	3.64312	2.24611	4.57815	3.45351	4.1897	6.64889	5.65355	4.39752	3.08671	5.83421	4.54068	4.97342	5.6477	7.93806	4.04887	3.68702	9.06391	4.29599	8.34292	3.77401	4.22879	8.98212	6.49821	10.1772	9.75773	2.562	10.9487	4.50427	5.94623	4.61244	5.58554	8.60025
EHD1	6.01493	10.6924	9.52092	10.9767	6.51065	6.60337	7.61859	4.15158	9.6655	12.0851	8.66901	5.62343	9.87637	8.34291	9.25632	9.50146	5.14945	4.46414	10.6284	5.33422	9.95465	5.63225	8.34145	8.35938	7.66062	14.1863	6.48279	5.96852	8.59921	5.74833	8.0913	10.5364	12.8096	10.0336	12.6768	13.8369	5.80503	9.11207	27.7566	17.8639	7.76678	8.71289	10.7339	12.8125	9.73357	14.1301	20.1181	11.7596	4.45314
MPO	0.408686	0.0246002	0.197179	0.280785	0.0827988	0.188715	0.173273	0.191993	0.0443401	0.0526913	0.100017	0.182498	0.25272	0.357601	0.0457034	0.143498	0.143719	0.125088	0.0176751	0.193195	0.181017	0.0725035	0.261328	0.10053	0.133477	0.365545	0.219927	0.153787	0.126953	0.341491	0	0.187042	0.0724232	0.0201362	0.0382088	0.0678008	0.180843	0.0313629	0.0144032	0.12935	0.0183964	0.0375162	0.258371	0.0484028	0.0510978	0.0263389	0.148704	0.0689878	0.0356351
MIR96	0	0	0	0	0	0	0	0	0	0	0	0	0	0	0	0	0	0	0	0	0	0	0	0	0	0	0	0	0	0	0	0	0	0	0	0	0	0	0	0	0	0.242275	0	0	0	0	0	0	0
MSI1	2.93491	0.0654998	1.05	2.33628	1.48471	1.79677	2.041	1.38231	1.0309	0.0481008	0.650959	2.01307	1.81572	1.88963	0.215128	3.80395	1.16093	1.08335	0.0151268	1.93283	0.627053	0.675659	1.20577	1.29275	0.602896	0.482554	1.61526	1.04239	1.15041	1.77952	3.33543	2.10255	1.29335	0.89229	0.806602	0.355891	5.1332	0.186894	3.06522	1.2514	0.136449	0.440329	0.188992	4.24286	3.06845	0.372686	0.134335	0.995271	4.43229
AANAT	0.0263201	0.0396075	0.125063	0.0847644	0.0952213	0.0664649	0.0449964	0.0441597	0	0	0.0357848	0.0408097	0.01507	0.0265733	0.0367923	0.00888611	0.0243573	0.0619685	0	0.0434028	0.0936789	0.0389113	0.0640271	0.0124506	0.0447716	0.0461603	0.0257522	0.0247604	0.0721414	0.109963	0.0157572	0.0961104	0.0291512	0.0270168	0.215313	0.225602	0.0363956	0.061717	0	0.108657	0.0444285	0.00862897	0.0853312	0.106269	0.0411349	0.0169628	0.179565	0.0396691	0.172122
CXCL16	29.13	9.39636	24.0845	44.2271	43.8565	38.425	33.2659	31.6135	23.7607	12.5079	13.8001	34.9944	35.7438	38.8317	7.31059	35.2296	47.023	37.1497	5.33109	30.6237	30.089	27.8207	25.4944	21.8115	21.7015	8.81924	43.9683	24.807	22.1284	31.381	18.6786	33.6037	20.4456	10.7491	67.6756	31.3164	59.3187	75.6147	5.47119	47.8643	29.3276	37.1253	20.9766	15.2654	15.3394	16.2342	71.5623	19.732	13.0266
GNB3	0.68201	0.0715055	0.484258	0.20404	0.455051	0.762306	0.303912	0.64717	0.199011	0.0810836	0.212814	0.312039	0.643359	0.378149	0.0996346	0.54356	0.376361	0.286269	0.0589316	0.239681	0.145911	0.446286	0.711034	0.325267	0.4108	0.25736	0.689173	0.842487	0.497979	0.437917	0.170684	0.355192	0.115163	0.846962	0.222123	1.01552	0.0695721	0.060775	0.0295524	0.357711	0.3114	0.0989683	0.414584	0.162511	0.196579	0.108084	0.222476	0.141548	0.231533
ECH1	34.2528	46.9214	54.6648	66.5434	32.3072	30.5125	45.72	22.2664	60.0626	53.5303	45.686	40.5241	29.6856	33.6073	64.1792	44.301	26.6009	25.8275	80.1957	32.6023	62.0562	47.2423	46.0956	29.2011	66.3655	72.2225	30.1933	29.9854	37.0478	35.8496	28.3769	32.9558	38.0821	47.3239	25.6124	75.696	19.8162	17.1932	130.711	63.9991	30.7632	29.6216	37.4394	35.4141	24.8036	33.5269	31.8453	48.1952	28.7087
KDM3A	8.39945	3.49167	6.15583	3.67405	8.06765	8.08183	6.33406	9.69522	3.63399	3.75095	5.5708	7.22416	5.34771	7.72153	4.64764	5.74118	6.55901	6.90284	2.7881	8.15764	4.08082	7.30182	8.23608	6.67198	5.23157	4.00847	10.4251	8.8672	7.42299	8.86276	4.16046	5.96284	5.10329	6.07581	4.57177	4.62708	8.72993	4.42408	3.79105	5.24444	6.21087	6.73652	6.39021	6.00708	5.44452	4.30765	2.67576	4.65087	7.27954
MAPK8IP1	5.12475	1.38037	4.75211	6.99327	5.91385	3.7629	4.46228	3.58491	6.78247	1.5509	2.53164	5.09463	4.92503	5.17404	2.03856	5.20729	3.02701	3.03908	2.30725	3.50535	4.67243	5.40821	4.57548	3.28169	3.15621	2.83217	3.6518	3.63672	5.07362	4.48639	1.79546	2.48711	1.89443	1.79632	0.378728	2.96611	2.45332	2.4694	13.4006	0.697278	6.86114	3.93832	20.8351	5.27822	8.42781	1.84786	1.38652	7.31164	4.2386
ABCA7	1.52938	0.910565	2.07737	3.24415	2.43253	2.0379	2.44029	0.961279	2.0928	1.34118	1.46584	2.12565	1.80657	1.94518	1.05931	1.77464	1.0599	1.5571	1.28302	1.403	2.96417	1.27479	2.15229	1.83148	2.32264	1.51933	1.82498	1.55799	2.42325	2.19463	1.60024	1.54123	1.62521	0.998489	1.09493	3.12773	2.42603	4.42178	1.01972	2.92934	3.57974	1.74587	2.72485	2.23819	1.11436	2.0934	3.22211	2.52725	1.96225
PPARG	2.38865	74.8063	19.704	4.25163	11.2462	3.66439	7.50634	8.19857	11.9305	51.8521	24.2344	8.04492	5.37548	4.06572	56.538	3.27069	8.24988	15.7284	73.6864	5.55606	42.9875	13.9815	5.43114	3.28874	52.282	22.5806	2.401	8.3844	11.1939	8.5015	0.963776	3.22191	1.03825	1.99465	0.871301	7.49222	0.213417	0.610416	21.3197	1.66148	0.885769	4.99293	1.93411	0.502349	0.745888	4.51272	4.40614	2.19872	0.6004
NEFL	0.00443836	0.0166975	0.0389342	0.0238231	0	0.00960685	0.191211	0.00372333	0.0316009	0.0429174	0.0362064	0.107355	0.0152476	0.080659	0.0279193	0	0.0338858	0.146297	0.00719825	0.0256166	0.0157971	0.0229657	0.00925449	0.148018	0.00452991	0.0525421	0.0325695	0.00501042	0.121652	0.00927156	0.0797142	0.103725	0.0147473	0.00820053	0.0414951	0.0257713	0.0030687	0.0170302	0.0293288	1.53912	0	0.126594	0.00539603	0.0250883	0	0.0386158	0.0252335	0.168573	0.21285
PPARD	12.5318	5.66009	12.8055	12.6616	10.7192	9.81616	12.1779	7.39192	8.4933	6.39446	6.69337	9.74142	13.0992	10.9549	7.5703	12.4963	10.4363	8.12988	6.4392	8.76163	10.5665	11.443	12.5662	8.72087	8.69844	8.84575	9.08849	8.00056	11.0478	10.3426	8.19672	19.0222	19.7468	4.57458	12.9273	10.5703	20.4139	16.1717	32.4518	20.0524	8.07727	8.09406	11.4255	16.4935	10.1111	17.0698	25.2342	10.1397	9.10584
SEMA3B	1.61891	8.80487	5.35838	4.01578	2.72961	4.68298	5.41913	0.642719	1.96852	11.0224	4.51308	3.33445	3.08977	3.17142	1.6868	1.22472	1.28085	2.41557	7.24466	1.85116	7.17685	2.73071	4.42787	9.17562	3.2536	9.17934	2.75973	4.04245	5.47814	2.9504	5.29669	0.340585	1.23521	5.83257	0.1635	6.87466	0.912037	4.82076	0.356592	0.776969	6.80369	10.543	1.24735	2.59037	0.905853	14.7325	0.363614	1.12058	3.9574
DGAT2	1.70626	70.1568	51.1715	6.1291	9.90045	9.39348	5.01873	4.36753	9.256	141.04	18.5818	6.49186	7.46907	3.3202	54.3079	2.80646	1.85062	28.9377	215.151	4.24057	143.989	21.8942	6.06135	4.25818	113.083	48.8479	1.44471	12.265	37.2473	11.2591	0.551492	5.79745	1.00789	2.3517	8.61236	4.78635	5.18437	0.489626	295.797	4.26199	0.590806	4.02572	2.299	12.0609	1.65812	13.0219	6.84847	3.87505	0.349688
PNRC1	48.1498	46.6751	37.461	35.3165	58.1207	41.1572	53.322	48.2363	36.9565	44.2057	41.8211	35.8986	26.4292	51.6666	54.0892	40.957	89.1239	52.6531	35.2074	39.9916	41.842	32.4496	50.7478	42.5543	42.7657	42.4704	66.0246	37.7909	36.4788	56.5024	13.525	65.6817	15.9517	15.7884	31.94	31.7316	66.3155	49.6625	50.7178	55.3541	21.7935	29.9947	18.9873	21.6239	44.6438	17.0967	42.3361	31.9627	12.7525
ACACB	4.29708	53.899	29.1136	3.0644	9.73593	5.93501	6.01918	7.36074	5.95921	44.6586	39.6427	6.61134	3.63139	4.11374	58.6926	4.47842	4.10411	14.4857	85.6499	7.95104	61.7836	24.6473	8.28183	4.02001	30.3647	39.9573	4.19432	7.36312	18.6527	8.54891	1.17129	1.26632	1.72267	1.45704	0.473695	4.41048	0.59805	2.0949	3.21765	0.589224	2.07386	2.71639	1.71512	0.946641	0.517037	4.64067	1.85411	1.60754	0.765186
ABCA12	0.187729	0.00921202	0.447499	1.60347	2.89681	1.43102	0.615364	0.169468	2.05682	0.0355163	1.52864	3.77767	0.865742	0.562424	0.0705973	0.128139	0.113302	2.9282	0	0.17834	0.387344	0.927636	0.499932	1.63323	0.116627	0.0536805	0.473172	1.37751	0.925633	0.754479	1.45006	0.49625	14.9948	5.08473	0.176466	0.0321598	0.204571	0.0300135	2.24372	0.0126359	0.163611	2.40834	2.74627	1.33139	0.772558	4.39895	0.0510447	0.727037	0.631627
TBL1X	8.85162	7.75123	8.86136	7.47763	7.30422	8.24166	6.10457	7.86712	6.75595	6.3856	10.0593	8.10977	7.81175	9.25504	6.79123	8.70437	7.49259	8.10317	5.78633	10.2366	6.433	9.31509	8.83677	11.1417	7.33591	8.5745	7.97802	7.71021	9.21926	7.78223	18.0919	11.5456	13.2218	14.0653	7.64059	4.15895	9.69654	1.82495	5.76402	4.27493	3.09104	10.6283	16.6672	22.2934	11.3201	5.74796	14.2728	6.84938	2.82049
SQLE	6.44026	2.0451	4.27238	8.05397	10.5115	8.10991	8.98667	6.76182	7.29965	1.38101	5.02434	8.90618	9.29154	5.64607	1.5254	6.41001	5.2475	5.83195	0.854129	7.69101	2.68989	5.12021	6.36071	8.51891	2.56911	3.07617	6.74672	13.994	7.69458	5.86899	48.8086	42.23	21.2181	18.3177	17.546	5.92342	21.8444	2.07785	44.8932	31.4561	17.1769	11.3824	37.8634	38.8729	37.996	9.121	8.99767	13.7427	37.7191
PMVK	25.9535	12.8078	33.7422	56.5121	19.9737	27.9582	44.6211	6.54805	71.7439	30.8585	20.633	28.0129	25.9386	34.796	12.6685	38.313	13.096	13.4828	25.0872	24.1838	29.0461	21.8033	36.7137	38.8766	22.5208	30.1299	24.1341	18.0129	32.7294	34.414	39.6935	31.2982	23.3519	32.098	73.8352	69.3913	41.6279	24.7762	234.031	91.0936	56.5673	46.6826	36.9918	44.1701	22.6269	38.3964	37.0889	59.6454	26.5696
APOF	0.0448132	0.0505775	0.0368541	0.396885	0.0729567	0.375869	0.149393	0.0469921	0.284882	0.0866656	0.0685441	0.229296	0.0192439	0.0904886	0.0117456	0.102126	0.0155517	0.019783	0.0181698	0.166272	0.0132917	0.0579699	0.151841	0.461072	0.0114344	0	0.20553	0.480597	0.0767686	0.327646	0.04695	0	0.297801	0.0827991	0	0.539001	0.015492	0	0.118451	0.0231252	0.0851006	0.0991703	0.0136206	0.0271405	0.026264	0.628166	0	0.0303937	0.0244216
CLU	175.101	158.078	128.967	348.476	142.983	129.174	178.806	102.152	117.396	251.248	121.162	195.224	103.784	163.245	68.6185	216.181	145.041	130.099	140.485	98.0572	159.274	187.601	165.595	112.457	149.301	293.192	154.485	72.4205	130.221	123.164	32.4341	311.241	24.7857	195.998	24.2257	63.1076	59.1333	351.224	10.4857	360.487	63.0567	94.553	106.586	40.6245	14.5422	172.603	233.648	35.8663	128.289
CETP	0.110582	0.45069	2.99099	0.395703	0.310052	0.0997315	0.349742	0.231918	0.618624	1.67522	2.07981	0.137168	0.854763	0.474496	1.45885	0.513349	1.13848	3.29786	17.5758	0.151962	5.38995	0.756111	0.18254	0.228859	1.16625	2.82425	0.243442	0.280879	1.01033	0.702631	0.479971	2.48338	0.63688	0.35188	1.00155	0.810262	0.420514	0.624677	0.779445	0.836945	0.482214	0.380668	0.739434	1.7264	0.853328	1.83515	3.62547	0.433335	0.261142
LAT	0.13879	0.026107	0.0998722	0.0558718	0.0564879	0.187756	0.0800793	0.160091	0.0617609	0.037745	0.0501229	0.104908	0.134099	0.153261	0.0272828	0.0834653	0.0632162	0.0587162	0.0211024	0.114434	0.0205826	0.134652	0.253218	0.0800156	0.0708261	0.0399344	0.124125	0.181159	0.190206	0.172143	0.0597209	0.129868	0.0345866	0.0934916	0.212883	0.273423	0.0329861	0.0499258	0.0401242	0.461056	0.0841934	0.0682526	0.15819	0.217144	0.0254192	0.0293498	0.21206	0.180418	0.0756354
SMO	9.44862	2.32059	7.74605	10.368	7.70577	8.96685	7.10892	6.20279	6.93136	3.16329	5.12339	7.45088	12.0117	9.78249	3.13067	11.7278	7.94692	6.66855	2.11789	7.56272	5.65253	7.08978	9.3303	8.11807	5.93621	6.60105	6.07014	5.79358	7.06085	7.2015	7.52976	12.0238	8.22781	4.1366	1.97925	6.17766	11.9655	4.34943	8.49374	3.13709	7.00792	3.97587	3.6196	5.50647	5.52194	5.17458	5.38703	6.78317	2.80775
CALM3	47.3138	34.3067	55.2877	78.533	53.0407	49.748	63.7366	34.197	70.5772	52.9705	53.0971	48.7739	71.9918	55.6933	33.0969	56.2908	48.4984	41.4961	35.3719	53.2459	48.8664	54.0413	56.8219	61.6088	44.3323	67.8857	40.8562	38.2697	58.7955	48.1924	77.7903	78.514	91.9263	57.7115	75.996	60.778	39.2627	44.2067	95.263	97.1865	63.0745	44.6025	114.02	64.1809	76.3896	55.4441	73.9836	89.1639	23.5057
COLEC12	2.10199	8.90448	11.2575	2.79041	6.92937	3.62904	4.66397	8.72671	3.211	12.6787	18.7434	3.41664	4.4559	8.45711	12.3827	2.65926	14.4911	8.73309	7.25964	6.27422	5.80439	11.0061	3.08111	6.50838	10.4462	15.3152	3.15218	9.6645	7.67348	5.93573	9.63474	4.27654	2.56582	2.26027	1.9762	3.71084	3.21432	3.80671	0.563901	2.42335	1.43385	5.4092	3.46572	0.384712	6.47413	5.10411	1.20249	3.28564	5.43796
KRAS	5.55728	5.6742	6.22931	3.79641	7.51376	6.72915	4.7827	9.20036	3.89681	3.32548	6.27493	7.01816	5.4418	4.97316	4.88008	4.58131	7.17551	9.50027	3.46094	6.47609	4.89807	7.43003	5.48928	6.36862	3.96658	4.63438	7.25048	9.11031	6.2241	5.54888	11.5532	8.47269	8.47018	13.2449	10.4767	5.70545	11.9163	5.30396	10.3109	5.61331	10.711	8.90525	8.0296	9.13027	12.6394	5.27567	5.83428	5.79645	6.79124
CD55	18.2663	11.9796	21.302	18.3173	20.9203	17.313	15.8552	27.5672	11.8578	20.8189	29.6137	31.7037	12.775	28.9017	18.0579	14.6242	35.3709	27.4199	16.0762	30.5045	16.6018	27.7575	13.4382	17.6199	20.3594	27.6343	38.6133	17.3932	15.1783	20.8105	33.3087	20.4012	11.1281	24.7491	23.7273	14.9121	14.9155	40.2124	11.9639	16.4956	36.5389	20.3651	13.8279	5.35155	66.2815	38.449	23.2207	15.6273	30.4417
MIR302A	0.278459	0	0	0	0	0	0	0	0	0	0	0	0	0	0	0.282037	0	0.491707	0	0	0	0	0.290309	0	0	0	0	0	0.381618	0.290845	0	0	0	0	0	0	0	0	0	0	0	0.547752	0	0	0	0	0	0	0
CPEB2	4.02639	6.70565	10.2597	2.07496	9.84997	5.79753	5.66785	7.13948	3.63792	3.85195	5.56345	7.6933	4.15703	3.74347	9.21724	4.18659	5.71738	8.97713	5.54885	6.67497	4.82774	8.77448	4.33449	5.83937	3.4728	4.39465	7.11548	11.4737	5.95461	8.98697	6.65772	2.06073	4.68601	2.44351	3.35387	4.55458	0.53493	3.89317	3.75037	1.58595	18.9978	6.12449	4.28977	6.34058	4.82623	5.91362	2.89185	2.64366	16.6785
NFYC	11.7853	4.66723	8.05511	10.0683	9.55727	10.1948	10.4161	10.7632	9.93893	5.01215	6.88804	9.72972	9.80637	9.0311	6.72233	10.9714	10.8588	8.40926	4.56018	9.47701	7.0324	9.9381	12.8117	9.04776	7.58481	6.73885	11.7572	7.96757	10.0978	10.1135	6.40348	10.7831	9.35522	10.8408	10.7867	10.9946	9.63711	4.96918	13.6464	7.44765	13.3515	7.83241	10.9598	7.14655	14.1779	9.73401	11.1324	7.9631	11.0299
MIR33B	0.200142	0	0	0.214854	0	0	0	0	0	0	0	0	0	0.202068	0	0	0.138912	0	0	0	0	0	0	0	0	0	0.146868	0	0.274288	0.209045	0.11982	0.146168	0	0	0	0	0	0	0	0	0.168921	0.196848	0	0	0	0	0	0	0
AGT	0.159345	2.52409	7.98222	2.85397	0.801006	0.898563	2.20225	0.196993	2.37142	1.63813	14.6521	1.13911	1.91595	0.287887	7.51764	0.229348	1.25731	3.40611	12.8467	0.518617	4.06951	1.56223	1.81865	5.31412	4.8704	9.72963	1.61856	1.25445	3.54	0.954799	54.9783	1.97834	2.84233	80.1477	2.57766	6.37926	24.9452	1.5339	0.310345	0.822279	13.8452	3.21694	37.3791	2.22131	10.8822	7.47509	1.17294	17.3068	0.80439
PPARA	2.78925	5.80063	3.2848	1.2233	2.45938	3.10833	1.92626	4.04817	1.84947	3.44622	4.90978	2.88558	3.82988	3.26806	6.40474	3.3639	2.64008	4.07746	3.4181	3.8853	3.44713	3.29737	3.44741	3.58085	2.94617	3.63634	2.81368	2.62286	3.2927	2.98163	0.710928	3.486	0.895388	1.10644	1.16186	0.780066	1.51446	2.8406	2.98129	1.63362	0.867311	1.42814	2.27957	1.31221	2.8452	0.92316	1.49901	0.565193	0.71289
CD79A	3.33651	0.33665	2.31288	2.60741	6.03543	4.24735	5.9794	3.79632	2.82156	0.519172	8.33395	1.89093	3.4255	2.20701	3.64545	2.23997	12.3774	1.076	0.124396	3.86828	1.03132	3.55302	3.82501	5.4062	3.27485	0.840744	1.47278	5.80134	3.99442	2.29657	1.11737	43.7115	14.7731	0.267688	9.17285	10.0313	0.715926	0.637663	1.38537	7.94252	0.690518	3.58335	5.65724	30.2873	0.539434	1.58184	7.8202	15.352	0.334396
FOSL1	0.560017	0.283465	8.38488	2.48124	5.16087	1.34439	2.33952	4.02316	1.27386	1.14211	0.325325	3.94057	0.577165	1.68593	0.587126	0.443458	1.36395	4.03346	0.305502	0.461744	5.1099	4.36541	0.307848	0.166173	1.53804	1.20538	0.425894	2.56327	1.22797	1.05287	0.384035	1.85161	1.75927	1.0159	10.4238	1.51184	0.851836	3.11252	0.336418	1.25053	0.524218	0.530771	0.383753	0.123333	5.04851	0.748087	3.40385	0.755038	1.15417
ATF5	8.61819	5.51548	11.4898	16.1224	8.30185	10.038	11.5688	7.37709	13.0793	9.35237	8.56025	9.77236	14.6024	9.80432	12.7314	9.22961	8.97467	6.60026	12.089	8.66109	9.70764	8.85621	12.7213	11.2981	14.4917	11.336	9.47433	11.7996	11.178	11.9771	14.4505	21.1907	21.2876	16.9849	25.8062	20.6748	13.3968	7.91561	29.3299	46.366	10.7871	16.281	30.9429	9.69575	13.0752	11.0854	27.8229	18.6809	28.2151
MIR26A1	0	0	0.273614	0	0.541648	0.270052	0.511907	0.209328	0	0	0	0.464277	0	0.251928	0	0	0	0.146874	0	0	0	0.18445	0.260147	0.70823	0.254675	0	0.366216	0.140845	0	0.260627	0	0	0	0.15368	0	0.413966	0	0	0	0	0	0	0	0	0	0	0	0	0
MTF1	5.83546	4.10965	5.84996	2.93556	5.53563	5.73235	4.64955	7.72569	2.8155	3.71625	5.10803	6.4535	4.48326	5.5072	3.90875	4.4868	4.76984	6.11833	2.55146	5.47087	4.78404	6.89776	5.64942	4.77952	4.15221	3.65674	5.97078	8.60548	5.8511	5.12962	4.44686	3.2632	5.04586	5.6999	10.1916	2.46296	2.9933	3.3643	4.85768	1.51986	5.52335	4.17798	5.44102	3.88269	11.3814	3.83336	4.67219	5.02803	4.85435
PARP1	19.8917	14.5777	21.3328	26.0638	21.2258	23.7903	21.1489	15.2864	22.04	14.4402	24.7127	19.9192	27.0325	24.3232	13.3215	22.6882	17.5136	19.5534	14.9395	21.309	18.0098	18.3689	22.004	24.6577	16.095	14.4819	20.7822	28.8273	20.4218	18.8814	49.565	52.2764	40.3564	88.5316	43.176	31.8332	74.9405	17.1617	26.5617	55.9049	19.6886	44.1477	50.2216	53.3415	45.7244	35.5757	37.124	40.4287	27.961
LPL	6.62526	632.18	223.433	26.9616	92.6747	41.0945	26.1265	84.9723	55.4444	548.944	243.384	57.9845	33.4327	13.2009	924.485	13.0389	25.0613	188.18	1007.09	54.5975	484.005	164.734	33.8686	16.9967	364.27	347.348	10.885	69.3172	133.299	70.1612	3.91388	13.2636	1.94058	0.912752	4.38115	18.1782	45.9528	181.214	0.822863	5.58423	4.78128	9.01316	9.80861	1.03034	1.48532	30.9938	29.9987	8.79063	0.917567
APOC2	0	0	0.0834057	0.0326619	0.0495332	0.065856	0.0312089	0.0510476	0.139261	0.0147102	0.0310248	0.0283051	0.104524	0.184309	0.0159491	0	0.0105587	0.0805885	0	0.0250863	0.0541454	0.0337355	0.174461	0.0107945	0.0155265	0.0200101	0.0669802	0	0.0625454	0.0317788	0.428052	0.144432	0.202189	0.0468463	0.355567	0.138808	0.0420726	2.50999	0.160842	0.50242	0.385187	0.119699	0.129466	0.0737069	0.10699	0.0882385	0.086489	0.467738	0
SC5D	7.45281	17.68	12.9907	10.5316	13.3715	10.8976	9.2735	10.7552	10.9512	6.39882	11.4211	22.2261	7.30509	10.0966	16.1555	5.11863	8.04784	14.1051	17.5933	14.4844	7.76905	15.6188	9.57661	14.8557	6.55662	7.85971	7.32071	11.4393	12.2622	15.1864	5.44966	4.14459	4.67051	3.86509	3.05788	7.77414	3.50846	5.26945	20.3426	3.73726	4.00311	6.82087	3.78552	5.47189	11.459	5.1024	4.41574	6.33382	6.22302
MOV10	8.07335	3.10501	8.13082	9.72202	8.57014	8.06651	10.8246	6.33935	7.22688	3.02561	3.79061	8.67232	9.8214	8.23147	3.6023	7.89605	6.58073	6.60764	2.96819	7.92466	5.56835	7.46244	8.96779	8.56881	6.17312	4.68647	7.81756	8.15253	9.43796	8.37386	12.1195	9.09748	17.2937	6.16484	11.2356	10.0881	10.5761	6.20688	15.9403	9.66666	13.2915	11.7496	12.8191	8.26418	8.63279	9.17724	21.7397	10.755	5.46301
EBP	7.48927	4.29681	6.88283	18.0488	8.09381	9.70215	10.0874	6.03516	15.4542	4.93588	8.52871	13.252	10.6038	8.0364	5.64427	8.59529	8.50843	6.55834	6.39006	7.88484	7.28614	8.01809	9.47102	8.65884	7.22859	6.45195	8.50993	8.20244	8.11044	7.99733	21.234	22.0413	16.1604	36.3843	13.4314	12.2262	26.4089	7.63556	69.5695	14.3477	13.0122	11.2647	31.8828	17.763	11.63	16.0375	16.9136	12.2902	23.5929
GLDC	0.462185	0.0465745	0.271498	0.13733	0.358307	0.366218	0.554511	0.882767	0.188881	0.00798065	0.373104	0.234182	0.0779718	0.0791605	0.2293	0.593514	0.240591	0.660678	0.0167318	0.969711	0.0685423	0.15557	0.13337	0.166904	0.0589647	1.83466	0.357328	0.381999	0.20925	0.150857	0.0815273	6.29878	2.73683	0.373605	0.0819843	0.0581918	4.54797	0.0290292	59.7027	0.149065	3.7267	0.044646	0.0451535	0.106634	0.682026	0.127658	7.68591	5.7805	4.59671
ABCA2	7.67446	4.61174	9.21485	8.75629	8.51598	7.93908	7.69576	4.21785	5.68092	6.53506	4.55347	7.19861	8.13475	6.22861	3.59173	9.4024	2.79707	5.24996	4.6252	6.02503	11.0274	5.56313	8.34378	6.71015	7.11232	7.81186	6.34801	5.48751	9.56162	6.79227	10.0532	2.29725	7.09715	8.33392	0.980926	8.05606	2.34906	3.24523	1.65184	5.68685	15.0953	6.87195	7.3868	9.36254	3.48168	7.80459	2.2276	4.11364	5.72191
HPR	0.0358019	0.0628554	0.104687	0	0.142477	0.0258311	0.171377	0.0100114	0	0.0230794	0.105465	0.122125	0.020499	0	0.0875816	0.0483493	0.132528	0.0210732	0.0290322	0.039359	0.169902	0.0529291	0	0.0592758	0.0487204	0.251158	0.0175147	0.0404163	0.0817752	0.0623239	0.00714457	0.043578	0.00793057	0.00734992	0.0139466	0.0296976	0	0	0	0.0123167	0.0100723	0.0234751	0	0.00963683	0	0.0461471	0.664913	0	0.0260144
SHH	0.0076275	0	0.00418187	0.0204704	0.00827847	0.00825487	0.0156478	0.00959802	0.038791	0	0.00259259	0.00709593	0	0.00770087	0	0	0.005294	0.0157135	0.00618524	0.00314451	0.00452465	0.0028191	0	0.00541224	0.00778483	0.0451479	0.00559719	0.0129159	0.0104532	0.0239003	0.0045664	0.011141	0.00253438	0.0117441	0	0.018981	0.00263684	0	0.0504027	0.0236164	0.00643763	0.00375098	0.171556	0	0	0.00737365	0.0173459	0.00689761	0.00831344
LGALS3	67.5966	142.631	97.7912	125.417	103.206	76.1493	91.9726	74.0957	103.43	147.678	95.1573	109.448	75.7686	108.177	179.428	52.1628	189.196	141.741	165.01	89.3484	103.61	105.403	95.5521	81.9086	132.009	109.61	110.554	77.6798	106.656	84.4928	35.5016	61.6429	71.6501	28.6677	81.4135	92.1422	71.0331	86.5902	99.6116	54.0876	16.1081	94.9287	34.7906	42.1638	53.4706	99.6204	39.7842	64.0565	73.9463
MIR27B	1.42324	0.267717	6.24245	1.33687	0.579263	2.88806	1.45988	1.0447	1.08572	1.03216	1.57221	1.82057	0.305587	0.898078	0.746065	1.9821	1.60521	2.82731	1.00986	2.20028	0.844267	3.55066	6.49164	4.41824	1.99731	5.38216	2.08879	4.21752	7.07053	3.71635	0	0	0	0.219136	0	0.295143	0	0	0	0	0.150152	0	0	0.14366	0.417062	0	1.21373	0.16088	0.387807
SCAP	16.8505	7.87652	16.5945	21.2218	16.8622	17.7678	18.8764	11.7722	16.9159	9.93374	13.0428	18.2179	22.0302	16.2521	10.8759	23.6393	10.0805	11.2644	10.1876	14.6578	17.5748	14.4235	21.6717	18.0149	15.449	14.1345	14.9877	11.4216	20.1509	15.6794	15.3839	8.21305	7.8583	16.9998	11.072	13.9243	12.2998	12.2034	18.0019	14.9078	18.4297	14.4228	19.6781	16.5716	5.91181	14.2203	13.8655	15.5303	15.4544
KLK3	0.14082	0.0155817	0.081748	0.373482	0.251734	3.71594	0.0892168	0.507279	5.24065	0.0240297	0.092914	1.44492	0.177858	0.25926	0.0738185	0.10907	0.00862401	0.0292544	0	0.290272	1.98518	0.0581699	0.379987	6.9857	0.042272	0	0.145887	0.521329	0.0908182	4.17891	0.00743873	0	0.00550473	0.00255084	0.00968056	0.0515339	0.00572727	0.00794608	0	0	0	0.0325888	0.00503544	0	0	0.0440432	0	1.65923	0
SIRT1	13.5986	12.0775	13.3789	5.48849	10.8964	12.661	8.74774	18.3991	6.35542	7.31972	12.1258	11.4098	8.97059	10.5112	14.31	10.3268	12.2778	14.2863	9.49353	13.7116	9.637	13.4224	12.4871	11.3777	7.79056	7.65236	16.3764	16.0519	13.2034	13.0702	6.52354	5.55611	5.64484	8.10993	9.45823	5.86939	6.93849	4.28475	6.77924	7.12848	8.23825	10.9996	8.96188	8.61506	10.2437	8.52594	5.19896	5.71533	15.1022
SOD1	59.8489	94.3375	70.9371	107.615	50.982	59.488	69.326	43.9241	124.014	110.572	86.313	72.437	47.4536	68.3895	74.3394	61.9866	62.0214	61.5484	105.831	64.0036	77.8356	77.2809	64.2015	73.7583	76.7596	86.0075	61.0901	66.4722	62.1186	69.9955	62.3223	72.8085	227.956	93.7526	138.539	68.3135	60.4806	72.9082	83.5864	88.5127	103.949	81.683	186.586	130.762	110.699	113.948	67.7056	90.4037	96.7315
PAF1	26.408	11.0051	33.008	36.4202	22.6121	27.8864	34.3272	14.8013	38.053	23.537	17.2374	26.008	24.7525	31.8388	12.3067	27.7612	16.4846	15.5778	17.0698	24.6181	25.5122	23.2842	29.8818	30.9614	18.5295	22.3836	25.8629	23.938	27.4962	27.5901	22.721	29.7788	34.2177	23.5603	28.6735	30.8957	19.3839	19.5224	34.5202	38.8571	28.9683	25.1305	39.802	24.4418	15.0593	31.6346	27.6283	40.2792	22.8567
APOE	40.9442	3.06818	72.8687	203.794	54.9842	31.7178	106.332	8.40122	222.17	55.2365	28.9248	31.2215	133.083	93.451	77.1457	61.748	14.2973	19.9293	87.1974	27.512	73.4212	32.6965	38.6821	71.0046	24.9264	60.0733	17.9347	10.4887	97.683	91.3469	102.396	37.056	141.348	39.4806	138.434	132.426	52.8951	169.695	98.5466	537.353	44.6746	31.6884	172.248	95.8606	36.8709	135.572	307.445	323.346	11.871
ANTXR2	2.88478	26.8865	10.5277	3.34357	7.40569	4.59349	5.67236	9.48567	5.10366	26.8438	29.62	4.84558	6.38721	7.12694	31.88	3.20989	10.3573	13.1804	22.8765	8.63891	16.0264	11.4252	5.45054	7.80909	11.5823	22.0061	4.03083	8.68021	10.8354	6.29677	4.74384	4.38575	3.18299	3.41901	3.42593	3.66289	0.781119	3.68095	2.53311	4.22169	2.8063	4.03659	3.18516	3.42425	5.33353	5.715	5.34218	4.53577	3.63462
APOA5	0	0	0.0108711	0.0212859	0	0.0107296	0	0	0	0.00958666	0	0.156795	0	0.0100095	0	0.0100416	0	0	0.00803954	0.0163488	0	0	0	0	0	0	0	0.011192	0	0	0	0.014481	0.0131767	0.0122119	0	0	0	0	0.117924	0	0.0167352	0.00975101	0	0.00800583	0	0	0.011273	0	0
GRAMD1A	10.3667	2.99499	10.2576	13.4163	9.83012	9.83009	11.9239	5.97857	10.0576	4.66506	5.28217	8.45	12.0527	10.14	5.65463	11.3613	7.63958	6.58343	3.91744	7.57975	7.63037	7.71321	10.6966	8.27138	7.98986	8.04288	8.74386	10.115	10.4095	10.8076	10.6839	9.83098	18.1209	11.212	17.0087	16.4876	13.186	14.1815	9.8845	30.1954	34.3486	12.2538	13.551	18.2047	14.6302	13.8666	19.0344	21.5478	16.811
PPA2	11.4027	8.70075	9.74645	16.0745	13.9083	14.0608	13.1446	14.6187	15.5663	7.31741	8.34653	15.9735	12.1688	12.917	7.25851	13.3514	14.0262	13.1245	7.33836	12.2066	10.5992	10.8549	12.4389	16.5247	8.94963	7.56988	15.1082	16.2256	11.6382	12.4446	15.9763	16.4683	12.8752	16.5804	10.4406	13.4447	14.1493	10.6029	12.4564	15.8673	15.3766	16.3028	5.10454	17.9123	18.442	16.0599	10.6184	18.2785	13.778
HDLBP	61.9815	63.4971	52.8125	56.5598	50.694	60.6495	51.028	44.2002	52.2005	67.2255	59.5174	49.203	83.5541	57.7751	50.3379	90.2883	31.7561	44.4498	61.2622	60.6865	63.8124	48.7334	67.8931	69.4374	57.3329	56.1034	51.1335	50.7203	52.3325	56.4686	76.3061	50.1721	55.6699	46.6564	73.5941	51.5431	56.9348	64.5602	65.6562	36.3179	66.5748	59.1278	62.5212	57.9283	48.4463	51.0067	68.2225	67.8515	36.2205
NTRK3	1.45449	0.522604	0.688361	0.773379	1.74857	0.593893	1.12062	1.02856	0.60857	0.580635	0.546384	0.864665	0.623054	1.04426	1.01284	0.284452	1.00204	0.645579	1.94073	0.424033	0.969755	1.08418	0.429082	1.10698	0.817388	2.90991	1.63605	0.534752	1.62222	0.837992	0.0412809	0.969921	0.232453	0.135807	0.15529	1.30898	1.19138	6.69623	0.0123405	0.38622	0.00788086	0.39561	2.95944	0.0226204	0.0353607	0.204143	0.127408	0.174076	4.62984
CCND1	68.6282	45.8485	62.3804	56.6041	46.0892	62.9719	46.937	66.1116	33.3443	82.1628	19.6057	45.5008	86.2665	68.0433	11.8277	72.9752	33.4053	72.9529	59.2128	67.5532	71.0474	28.861	45.9891	52.0046	78.6795	32.9697	37.0874	134.18	42.3977	35.7324	94.7942	22.1696	66.4687	47.2012	62.081	49.4531	3.37474	29.7413	8.66407	44.9683	290.048	77.3309	5.38282	187.237	14.8044	82.6726	28.451	48.4991	564.416
PDK3	6.28098	1.99551	4.23711	4.95943	8.00092	4.41343	5.06056	10.8492	6.26533	1.22711	4.96771	5.4453	10.5194	7.65143	2.09286	7.61815	4.50788	7.63742	0.722663	9.74622	4.33912	5.13824	5.87933	5.87831	3.44903	4.19181	5.17935	8.58751	6.09682	5.0934	4.90415	11.6787	5.67108	10.9815	4.28252	3.25851	27.1801	7.83286	20.5593	3.68637	5.93899	4.98556	7.47154	7.40359	9.81079	4.52122	50.0012	5.32535	5.57923
MVD	3.49488	1.06962	3.22478	10.1447	3.12559	3.98512	5.51936	1.12421	5.11256	2.22538	1.65033	5.49086	5.63233	2.6402	1.29395	5.20242	1.53231	1.31865	5.74736	2.58268	3.7694	2.39069	4.7817	3.85852	2.48191	3.31648	3.04584	1.6163	4.29836	4.45442	5.43802	6.88368	8.1801	1.41489	5.95982	4.58163	4.23569	3.28217	11.391	10.6233	2.24492	2.39173	3.35262	4.76609	3.6525	5.10328	8.0821	4.20656	3.2853
EP300	20.8654	13.1129	18.3954	8.39674	19.1913	19.3926	15.668	23.5023	10.1578	12.2096	17.6783	19.2602	21.1793	19.445	13.6267	19.2718	12.1516	18.1255	8.47384	24.7638	14.8258	20.3712	22.6207	20.4765	14.3295	12.9172	21.5734	19.7225	24.1806	19.3816	16.3823	16.7448	18.5722	10.5716	13.7489	7.04685	18.1048	13.4474	7.51586	4.42113	11.4369	17.892	16.538	22.7234	13.1181	9.21444	10.9749	10.2238	14.8787
MIR148A	0.173096	0	0.189804	0.37164	0	0.187334	0	0	0	0	0.353012	0.322066	0.891982	0.349522	0.181475	0.876603	0.120141	0.101885	0	0	0.205362	0.255903	1.26324	1.10541	0.176666	0	0	0.293109	0.237222	0.361591	0.103628	1.26415	0	0.639642	0.202289	0.287166	2.39359	0	0.457529	2.67972	0.730468	0.510742	0.210445	0.139777	1.21737	0	1.57457	0.469597	0
NCOA1	17.0393	12.9479	14.0862	7.23929	17.4258	15.743	12.6839	20.9334	7.3617	12.0883	13.5834	15.9284	12.9444	17.6795	12.6234	14.2579	14.179	17.2645	8.77662	17.1009	12.5555	18.3698	14.2282	15.7022	12.3911	11.4844	17.1256	15.3738	16.3089	18.2295	8.32495	13.5656	7.90674	7.36621	3.82861	6.45779	15.034	11.2625	9.97125	5.55642	14.5521	9.85697	6.83763	8.87641	6.67058	8.70942	8.97117	7.30788	7.98074
PRKAA1	14.9365	15.5339	14.5773	7.96064	16.189	17.971	13.8737	22.8623	7.62599	9.33335	13.9212	18.6754	12.7276	13.1501	14.8584	12.1217	14.1992	21.6742	9.10432	18.5069	13.2159	17.0094	14.22	18.6792	10.9389	9.91195	18.6881	31.0479	15.7516	18.4966	4.11001	10.329	5.52712	6.41342	9.62414	8.24448	12.5901	14.0397	4.20184	7.6141	11.7614	6.15902	6.89428	11.6879	9.0662	7.62157	10.6656	9.40367	9.57255
GNAI1	6.21159	41.0842	14.0579	3.22069	6.88848	7.20268	5.34862	12.0666	4.35815	29.6315	20.9897	8.25921	5.85742	4.34301	50.4148	4.87478	7.35262	15.1818	39.8545	7.85655	23.4319	15.9456	6.44509	5.84376	15.0946	29.1579	6.27602	7.06228	9.85626	7.23818	2.23124	5.78936	2.11166	5.81389	3.42218	4.10097	4.1165	2.52393	7.796	4.26515	1.07705	2.60167	2.20391	1.82894	1.64935	5.13068	6.06358	2.18192	1.33562
MIR758	0	0	0	0	0	0	0	0	0	0	0	0	0	0	0	0	0	0	0	0	0	0	0	0	0	0	0	0	0	0	0	0	0	0	0	0	0	0	0	0	0	0	0	0	0	0	0	0	0
PLAUR	0.918222	0.859554	6.51854	2.62858	2.19436	1.89885	1.91026	1.45018	1.97753	2.43856	1.76712	1.35955	2.53245	1.6539	1.08018	1.1265	2.98607	3.0855	0.947352	1.2867	2.32197	2.96672	1.24494	1.3612	1.57513	2.27381	2.45165	3.00264	1.74875	0.98608	10.2975	5.01529	5.63211	7.9013	28.8371	9.14353	9.29939	10.3602	6.22715	17.9123	11.1881	5.2321	3.91507	5.05457	16.5638	10.7145	13.4553	9.6173	9.80123
ZC3HC1	6.45136	6.03524	5.26882	5.43223	5.44365	6.13255	6.33601	5.75462	5.89987	4.5167	4.43335	5.978	5.90794	5.42462	4.45558	5.69405	6.46628	5.47998	5.0866	5.30347	5.35244	6.17444	6.57289	5.361	5.93314	5.35504	5.54421	5.35589	6.34897	5.63858	5.23756	6.11429	9.2189	6.81077	4.98896	7.87622	4.86198	2.88512	7.21053	7.27733	6.04816	7.36819	3.28164	6.10615	5.03384	6.49573	5.80462	7.07467	6.69073
APOA4	0	0	0	0	0	0.0282336	0	0	0.0530697	0	0	0	0.0224055	0	0	0	0	0	0	0	0	0	0	0	0	0	0	0	0	0	0	0	0	0	0	0	0	0	0	0	0	0	0	0	0	0	0	0	0
MBTPS1	24.2939	15.1783	22.5664	21.9839	23.3181	24.519	24.6114	18.0847	23.8588	15.5811	19.2375	26.0892	20.7117	24.3552	14.5815	23.2736	16.3002	19.8249	13.2233	27.5386	20.2458	24.1436	28.5522	32.2898	18.2941	17.0353	20.028	20.8172	28.24	27.5895	16.1812	15.6426	23.2093	13.2666	17.2978	12.3915	10.0198	15.9346	7.9765	12.0726	15.6303	14.9585	10.6165	19.6555	17.948	20.5173	20.507	12.5587	27.0739
TREM2	9.28223	1.42587	5.57972	17.1224	8.51278	14.5083	11.0871	9.40601	12.9751	6.92257	6.79911	6.77441	15.4618	10.3104	3.25612	14.5732	6.05278	9.04741	0.369951	15.2633	11.5329	4.20242	14.4884	5.39112	7.8619	1.22325	14.7431	8.86421	7.59889	7.31256	29.7706	10.1108	13.3746	10.4717	25.9196	24.3068	2.14734	59.8767	8.95127	31.3294	21.3109	10.3893	16.5116	17.3715	7.81564	21.6784	11.0932	28.4031	8.45312
HTR1B	0	0.12621	0.38458	0.229178	0.0827518	0.0165032	0.156416	0.1663	0	0.073726	0.124395	0.0709311	0.0261931	0.24633	0.0319742	0.0463347	0.0740867	0.0628292	0.086559	0.012573	0.108549	0.123991	0.0635915	0.0432807	0.140071	2.50722	0.145469	0.0430359	0.0626943	0.0796361	0.127808	0.211595	0.040534	0.30053	0.0712827	0.177086	0.105432	0.21454	0	0.0786901	0.154442	0.434941	0.148314	0.0246274	0.178741	0.368536	0.156051	0.0275795	0.0664811
STAR	0.229524	0.0921055	0.11745	0.284723	0.143932	0.242882	0.444708	0.0984127	0.326839	0.0690484	0.05201	0.213528	0.262835	0.221432	0.0909063	0.247971	0.127444	0.12309	0.0413608	0.168219	0.169436	0.113108	0.0957165	0.152005	0.104115	0.0939259	0.123514	0.123795	0.202712	0.372918	0.00916068	0.167625	0.0847373	0.210469	0.482819	0.101541	0.0634774	0.0130473	0.215708	2.95843	0.0516583	0.105348	0.0744128	0.00823748	0.0119572	0.0295846	0.0347977	1.8173	0.21125
SCARF1	1.52981	3.52312	6.10262	2.21186	1.79909	1.97	4.50501	1.42631	1.06361	3.80492	2.36954	2.15461	2.12882	2.2249	3.20774	2.03197	4.14503	2.33206	4.3372	1.92876	4.15377	3.15773	3.18176	2.38262	3.85796	4.12637	2.17984	2.03522	4.41072	2.23296	1.2196	2.23167	1.21737	1.04237	2.36263	5.19477	0.69622	1.50836	0.772893	3.00586	1.37942	2.14458	1.3655	1.57311	0.962413	2.49728	6.24455	1.81771	0.464336
ACSS2	10.8253	46.3501	24.7185	14.8921	15.7844	14.998	12.0337	12.4876	18.1384	52.2902	31.2286	15.6208	12.0736	11.3689	51.4573	12.9051	10.7948	23.7694	97.546	12.3912	31.8667	21.4688	16.252	14.2031	27.7271	42.6563	12.8609	11.7392	21.1582	15.3354	5.70118	7.33005	5.19739	6.26938	2.32255	7.53527	8.36042	23.2762	39.4733	4.9271	9.44375	9.69964	10.8056	9.80474	5.53729	11.1928	4.73862	5.12702	6.19886
APOB	0.0129577	6.93978	1.08126	0.0542497	0.427533	0.124809	0.105002	0.293494	0.278092	2.40444	1.16979	0.218189	0.0801268	0.0274729	4.5333	0.024936	0.0881365	1.36828	4.40792	0.367525	4.1784	0.931964	0.0607911	0.0285026	0.128282	0.959574	0.0218697	0.176996	1.00866	0.144814	0.00775746	0.00946325	0.00947197	0.00877846	0	0.0204219	0.0044795	0.0356321	0.114737	0.00401198	0.0612434	0.0203911	0.00787679	0.0020927	0	0.0764113	0.0780886	0.00703065	0
SAA2	1.06982	23.8565	92.5793	5.9646	6.6203	10.8966	37.5938	3.36551	1.36897	6.45716	5.80053	13.8053	2.10439	6.51552	14.1829	0.978709	6.33546	5.17474	14.895	2.84545	186.876	5.84814	5.16299	9.44606	134.91	11.7228	11.339	24.1006	5.61631	22.5735	0.0619817	6.48363	1.91495	0.866115	1.98628	5.15274	5.57742	82.1267	0.0684136	1.16646	0.757299	2.39294	1.66778	0.0069669	0.313499	8.2237	4.34588	2.36401	0.131649
SP1	31.0561	20.9241	24.7747	15.5709	29.0008	32.6587	23.4584	39.8959	17.2001	18.1537	27.8875	28.6154	25.5395	27.9014	25.2077	25.5301	25.8809	28.8811	15.1527	33.5597	20.5165	29.825	31.2626	28.6381	20.6411	16.8277	35.0678	30.3911	30.6219	28.3782	23.1763	17.6812	18.8498	28.0221	17.4038	16.3242	21.9144	25.3346	14.7526	9.3323	29.3973	23.7253	19.5909	23.1261	13.8812	28.0003	12.9034	15.5866	28.4005
MIR183	0	0	0	0	0	0	0	0	0	0	0	0	0	0	0	0	0	0	0	0	0	0	0	0	0	0	0	0	0	0	0	0	0	0	0	0	0	0	0	0	0	0	0	0	0	0	0	0	0
S100A11	143.114	316.22	281.974	549.107	402.135	206.962	332.405	205.793	465.351	383.327	259.654	357.256	224.568	333.283	161.032	173.4	509.832	386.427	279.535	219.575	295.466	266.446	202.876	213.945	402.322	309.852	228.928	279.372	252.706	222.227	428.816	890.152	695.304	886.754	1495.84	765.198	898.769	681.258	2947.29	1233.39	450.458	764.763	506.075	607.606	880.023	683.231	1344.43	837.964	527.604
CBS	0.0792784	0.00426075	0.055884	0.0030395	0.0368762	0.0275783	0.113267	0.0166266	0.135355	0.0191648	0.00962382	0.0052681	0.0924055	0.0028586	0.00296843	0.0430163	0.00786065	0.0433305	0.018368	0.07237	0.0705422	0.0272081	0.0590372	0.0542444	0.0549056	0.0409668	0.0436319	0.0271685	0.0194014	0.124207	0.140691	0.341188	0.0282233	0.0540575	0.172062	0.157357	0.0137033	0.267981	0.0074839	0.637035	0	0.00835431	0.564536	0.123464	0.464632	0.0218971	0.154533	0.128021	0.0493759
INSIG1	9.19098	22.5169	19.3655	14.0652	19.2766	13.6956	15.6641	15.3234	8.97903	16.2833	19.5063	17.2184	12.5051	7.58401	40.9443	7.38436	18.3922	22.1135	33.112	10.3168	17.8365	14.5489	13.2701	15.12	14.6081	17.1716	13.4195	21.7555	15.799	9.45134	31.5428	14.8433	30.5772	10.2221	12.6542	6.85103	19.4207	4.42006	23.6188	10.0671	26.6971	8.64105	11.5965	10.3549	12.7107	16.8033	8.12234	8.32099	13.4829
APOH	0	0	0	0.03097	0	0	0.0147961	0.0242016	0.0293437	0	0.00980589	0.0134194	0	0	0.0302459	0	0.0200234	0	0	0.0118934	0.034227	0	0	0.0204706	0.0294444	0	0.0105851	0	0	0	0.00863571	0	0	0	0	0	0	0	0	0	0	0	0	0	0	0	0.196821	0	0
ABCG1	5.95464	2.65469	5.52435	7.5549	3.82592	3.31223	4.74921	4.07104	3.02993	2.04578	6.5702	5.344	4.10318	5.37808	1.8857	4.21259	5.60788	6.9729	2.26035	5.11417	5.29194	4.57102	3.58345	4.47023	4.51404	4.27337	3.621	6.60341	4.15128	5.79	8.90567	3.87654	14.0323	9.61014	2.96404	5.72831	0.905015	21.6096	4.25219	4.66834	14.5818	11.528	12.3189	9.83489	10.1845	6.76998	3.7441	6.51459	8.37525
APOL1	9.75699	10.632	16.0751	15.5501	19.2238	11.2981	38.5207	6.55907	8.01931	14.9466	12.0964	12.8206	14.0773	17.5959	12.1985	10.8446	23.45	15.6382	15.833	14.514	17.4122	16.1036	9.64851	14.1603	14.7228	14.3492	13.5264	11.9977	14.075	13.1051	23.2016	23.9172	43.4061	10.5152	56.8785	31.5991	8.35797	40.1545	4.18524	66.5279	21.2394	29.2618	87.7554	27.0448	21.2222	25.9743	85.4577	73.4059	7.14119
NR1H3	7.09122	8.41635	8.54722	8.05839	6.02648	7.4864	6.52164	7.01552	9.62272	13.9557	10.5921	5.84386	7.25156	7.26213	10.323	9.27737	6.86638	6.00017	15.6356	7.02109	11.4102	7.71385	7.20297	5.32344	12.658	9.45568	5.72309	4.58875	7.65609	6.32198	4.14384	5.03336	5.51233	5.14789	9.75337	11.9577	3.25004	1.96521	20.1832	10.5777	3.87433	7.80828	6.92589	4.32292	3.52254	4.24097	8.96923	9.61704	2.98439
ABCG5	0.0516497	0.034976	0.0906162	0.0388124	0.117721	0.0391285	0.0529796	0.0303301	0.0840555	0.0249717	0.0842674	0.0576602	0.0266156	0.0208586	0.18411	0.0366194	0.0466029	0.0577623	0.0712018	0.0596205	0.0306387	0.0725403	0.0430781	0.0439788	0.042172	0.0747313	0.0644324	0.0553914	0.0778623	0.0431576	0.0371057	0.0339487	0.161319	0.12406	0.0422522	0.0471276	0.046424	0.0132121	0.197955	0.0746287	0.017437	0.0406397	0.0188382	0.0500493	0.0242165	0.124827	0.0352373	0.144792	0.0225178
LSS	5.45777	13.8995	11.5616	11.2021	7.55139	8.48079	8.20957	4.12199	7.70592	13.2373	10.4232	10.1721	9.75327	6.30893	12.6379	5.98766	5.60103	7.78273	27.1466	5.84828	12.1692	10.3351	8.36346	7.39121	9.04909	15.2063	7.13343	6.78452	11.3832	8.58961	9.90878	10.0036	8.49039	6.33031	11.0564	7.30166	7.56907	3.621	5.4308	13.893	7.65562	6.6316	5.78015	6.08993	10.0814	4.20602	5.76513	5.17795	9.19484
ACADVL	65.7214	44.4489	65.5044	73.2997	53.2246	67.6693	70.6221	38.4586	72.4353	72.3796	50.49	52.1102	64.9077	63.1558	52.7423	66.538	21.1533	33.9905	91.1202	54.7616	71.3328	57.3506	79.5077	61.492	78.5608	69.1897	61.1242	61.9984	66.1619	66.4584	21.4403	24.6665	29.4076	22.2998	31.2972	76.5862	21.2523	46.4896	38.1389	40.3364	40.7093	54.9405	31.7189	53.4887	22.6278	50.6983	44.3409	73.1289	32.7747
NCOA2	14.2962	6.44396	8.20582	4.37372	10.5619	13.8689	10.6818	16.2823	3.55733	4.41773	10.9041	11.4761	11.1229	9.16137	7.47807	12.3972	6.54011	11.3262	4.11194	15.861	7.64842	10.6796	12.8308	13.4376	7.29164	6.0825	16.0962	14.2967	12.6222	14.2916	15.5022	10.6871	5.40732	6.98955	8.21255	3.85328	7.29808	6.36179	4.02193	4.11392	10.2513	9.62402	6.92907	17.8536	4.83628	5.2966	5.0859	3.63064	12.1313
ARV1	9.99846	8.91268	8.60968	9.66423	9.17259	11.072	8.13331	11.6243	12.3041	7.20904	8.25626	11.1278	9.60037	10.5632	7.47154	10.6069	12.0134	11.3719	7.71582	10.0777	6.98655	9.07053	11.2809	9.26277	8.96118	5.9398	11.6442	13.6996	8.521	9.7362	11.908	9.87262	7.90383	24.4826	6.31697	17.8788	17.376	8.55843	10.7859	6.70644	7.48386	19.9626	13.2491	14.9453	11.0057	8.96461	16.2617	14.1571	9.25349
GHSR	0	0	0	0	0	0	0	0.025872	0	0	0	0	0	0	0	0.0156184	0	0	0	0	0	0	0	0	0.0157383	0	0.0113157	0.00870389	0	0	0.00923175	0	0	0	0	0	0.0106616	0.0197228	0	0	0	0	0.0187475	0	0	0	0	0	0
GPAM	4.47823	216.539	61.0374	5.80212	20.8726	12.3793	5.39329	14.4108	11.2021	174.968	83.7635	16.0741	15.8691	5.48846	129.337	6.29175	5.52296	58.7164	346.076	10.1306	123.419	32.0037	11.96	5.6616	115.507	77.5602	3.82528	19.012	70.0279	17.6743	2.9484	1.27331	2.20918	2.20307	1.63918	4.34192	1.9653	1.36804	3.2699	1.19893	2.04524	4.10203	1.96964	2.1593	2.35822	10.4991	2.46137	2.63779	2.10953
THBS1	73.1349	46.3711	155.983	28.4323	71.1609	51.4606	57.8512	96.509	23.542	52.5518	77.2962	49.9428	38.582	59.208	20.2339	27.1913	41.8649	130.061	15.7201	48.6608	40.9134	130.811	37.007	30.0209	53.7679	54.7926	46.5641	100.385	74.7998	44.1073	121.177	56.631	68.5688	77.6237	67.4087	66.6015	24.538	55.8268	9.93754	31.5572	165.383	84.1595	37.3858	202.759	129.408	93.1489	92.3792	67.2179	115.894
LRP1	18.2566	82.8978	81.0965	19.0315	39.6525	23.9053	39.0612	16.3225	19.8852	158.941	79.3239	30.7092	45.2978	28.8124	65.365	16.4732	21.7271	40.0505	91.2303	30.4403	140.163	48.0411	25.3182	32.288	116.857	103.551	12.0594	29.9138	62.5583	26.2143	38.742	18.316	11.5802	9.01003	13.5302	34.9752	4.03269	21.3045	2.36028	15.5383	16.8047	21.5164	11.9695	11.1821	15.0006	32.4663	13.6541	22.4828	14.5231
FABP5	1.96115	17.6376	12.1419	3.47574	5.01005	1.98229	4.90575	6.31694	10.1525	21.5666	15.2688	3.17561	3.3051	3.53973	30.8994	4.2163	12.6486	7.80268	36.9149	5.23237	11.8311	11.9666	4.13743	3.34108	23.887	24.7982	2.49131	6.03605	10.2689	4.70547	2.70262	4.74268	2.52045	5.11621	7.47027	12.4003	4.87372	4.67946	37.9976	26.1312	3.96626	3.02978	1.67576	2.8685	2.97104	6.34045	7.6365	5.38736	4.37585
FGF1	30.374	10.3486	9.14223	11.6131	16.5286	19.3394	13.058	21.38	15.7529	10.295	8.92636	16.9868	11.7748	16.0042	4.74285	23.9909	14.673	9.61984	6.54534	22.9777	7.98156	15.7212	16.1352	11.894	18.1787	7.29676	11.0362	11.6407	17.2416	22.3471	3.92511	3.34909	2.38421	1.77669	1.25572	3.85224	0.423086	2.17561	0.765396	1.06762	3.42158	4.56047	1.61191	0.655907	2.28416	4.00006	1.28805	2.66473	8.29722
MIR182	0	0	0	0	0	0	0	0	0	0	0	0	0	0	0	0	0	0	0	0	0	0	0	0.121727	0	0	0	0.0968308	0.235104	0	0	0	0	0	0	0	0	0.109708	0	0	0	0	0	0	0	0	0	0	0
POR	5.84395	10.6368	11.7923	15.7901	8.07935	7.97807	10.8248	2.80857	11.06	15.0285	9.59735	8.49572	9.0176	7.2903	6.98704	8.61271	4.87212	5.58617	14.6043	6.68983	15.1906	8.21206	8.96691	8.8711	12.2691	11.1437	6.74516	7.28385	9.81835	7.0331	13.1119	12.6776	57.8685	9.91664	11.5136	13.4579	11.7043	21.4143	43.6523	16.7217	9.95748	12.5097	9.98278	17.1805	6.70998	14.3592	13.0146	16.0646	9.16878
ANXA5	68.3561	349.23	137.395	101.798	131.492	92.0859	117.341	90.6268	140.607	390.617	138.579	125.27	106.483	105.336	158.382	73.7629	159.592	142.253	333.371	105.73	190.205	124.112	90.0816	117.165	210.112	214.677	75.7618	150.369	114.179	85.5449	117.386	154.631	80.6788	93.922	144.886	116.701	107.733	135.585	77.7437	181.09	81.4668	111.03	92.9834	71.8337	90.7758	150.418	127.691	94.303	118.637
SELENOS	10.0252	9.27442	10.288	14.1907	11.0192	12.2743	14.0199	8.88089	12.8902	10.2268	10.1793	12.5635	9.29808	11.0076	9.19467	10.9033	12.5955	12.1831	12.7963	10.7815	11.7305	10.5709	11.3082	12.7356	11.2734	11.6231	11.9279	14.1999	9.97049	11.5315	13.482	15.6306	10.5068	18.0234	18.6978	13.9064	21.8985	19.2368	11.503	14.4328	23.317	13.2322	26.7275	14.2793	12.8574	16.1772	19.9966	14.9391	16.0259
EPHX2	18.8529	6.90678	8.8597	13.4141	9.90225	11.7986	9.02806	12.4247	9.31489	7.1483	7.99222	11.0253	11.6947	13.1882	11.0964	17.7073	7.36693	9.48886	6.97	13.6497	10.5032	11.1068	14.1827	12.0881	9.64935	5.85912	12.5233	9.08967	11.0083	14.33	1.63554	5.88828	2.90018	5.11113	3.33824	9.22841	2.27792	6.55981	5.10923	8.85762	3.85017	10.6338	4.20396	3.68024	1.72196	3.91167	3.42384	2.50934	1.13299
TRH	0.194274	0.00730876	0.170421	0.417108	1.58141	0.904088	0.458335	0.13038	0.0592808	0	0.105654	1.0573	1.33482	0.1373	0.0101839	0.0393541	0.00674196	0.280159	0.0157539	0.881002	0.0576219	0.0789833	1.53931	0.751286	0.0495702	0.0638847	0.213842	0.0164485	0.053249	0.700057	0.436151	0.0496586	0.0129102	0.664057	0.113519	0.0241725	0.0201482	0.0559078	0.718908	0.0200505	128.829	0.114646	0.555052	0.549075	0.0569297	0.22537	0	0.0263525	60.8554
NFIL3	22.8168	21.9035	40.5905	14.4827	25.7343	14.0123	38.1407	35.4602	14.772	13.2414	19.1756	22.5298	8.3102	28.0976	28.4138	10.9483	23.3197	28.5959	14.0786	15.8268	22.5437	36.1639	12.0092	7.7485	20.0144	21.7576	16.2092	20.0048	14.0056	18.7497	7.85057	26.7586	13.1356	9.51777	19.6002	10.7322	12.3478	7.89686	24.9057	20.9427	3.2355	17.8098	15.6065	5.75963	16.9585	5.02439	28.7837	13.7584	4.70055
TIMM10	14.0455	12.9311	20.2819	37.9869	12.3994	16.3515	20.5454	8.85779	28.0694	22.1417	16.3058	16.5404	15.6734	18.1252	10.8367	21.2138	14.7258	13.7108	26.3687	15.9236	23.6753	15.0069	23.0476	16.2654	18.7014	14.344	22.0291	18.9823	18.5711	20.0941	36.0775	37.2564	33.5392	42.1402	44.2723	28.1423	40.3149	15.7189	41.4391	36.1889	22.2062	18.1192	35.5051	13.5784	23.188	27.2517	35.0904	35.1303	17.3031
ALB	5.81474	1.64388	0.854709	9.15558	1.45116	2.697	18.8855	11.8131	34.6992	0.0495145	0.402248	27.6403	5.5706	1.03397	2.0102	5.03082	0.0592342	3.78092	0.0138412	6.91945	5.27186	58.6947	1.58969	5.08276	0.284539	0.606187	0.592865	0.606963	14.2145	42.6622	0.957144	0.124656	0.128552	0.385452	0.059842	0.136865	0	0.556694	0.0451161	0.0704646	0.917184	0.207049	0.193682	0.0826992	0.0466833	0.610523	4.02396	0.360158	0.124025
AGO2	3.48038	4.92605	5.2175	2.28367	4.71913	4.78579	3.52892	6.30255	2.41926	3.63412	5.44633	4.8161	4.16476	3.71479	4.21883	4.33263	3.90306	6.71927	2.92364	6.02543	4.71511	4.948	5.57305	4.78328	3.85561	4.5476	4.34922	6.14208	5.26366	4.49075	8.54298	6.54412	2.57977	5.9193	10.2038	1.6901	3.9594	1.68792	6.63008	5.65477	4.20542	3.58065	10.1077	6.1922	10.6796	2.69586	5.05714	2.46036	5.862
FOS	38.2849	364.713	380.049	144.86	105.497	93.7722	144.1	199.104	242.892	593.97	209.286	304.725	46.8754	688.515	912.131	144.83	1032.03	520.872	634.157	96.7302	421.803	213.079	201.514	100.028	655.784	843.851	61.6704	598.387	378.702	374.747	42.1886	17.9497	24.527	27.5588	54.9493	474.961	4.03702	67.7926	33.1017	28.4955	45.8997	101.876	43.559	80.6431	201.538	54.3287	16.6721	51.2613	22.9335
[truncated: 164 more columns]
